# Supplementary material for: Vertical support use and primate origins
Source: Sci Rep. 2019 Aug 26;9:12341. doi: 10.1038/s41598-019-48651-x (PMC6710261; doi:10.1038/s41598-019-48651-x)
Supplement: Supplementary file 2 — Database S1 [file 41598_2019_48651_MOESM2_ESM.xlsx]

## Sheet: Sheet1
Supplementary Data Table 1. Individual talar measurements
Higher taxon	Family/subfamily	Specimen	Taxon	M/F	BM	BM Source	Trochlear Width (mm)	Radius (mm)	Groove to Cylinder (mm)	Axis to Groove (mm)	PTS index1	ln(PTS index)	Fibular facet angle2 (degrees)	Medial tibial facet area (mm2)	Ectal facet area (mm2)	MTF13	MTFa #2 (mm2)	MTF Perimeter (mm)	MTF24	MTH1 (mm)	MTH2 (mm)	MTF35	FFG Medial (mm)	FFG Lateral (mm)	FFG Depth (mm)	FFG total (mm)	FFG Position6	FFG Ellipse7	Preservation	Notes
Anthropoidea	Anthropoidea	IVPP_12306	"Protoanthropoid"	?	?	na	2.08	1.2904	0.181622	1.47202	1.14075	0.131685	94.5	1.77	2.42	-0.156394	2.05	6.99	1.58556	1.15	1.15	0	1.09	0.08	0.16	1.17	-0.658361	1.29644	complete
Anthropoidea	Anthropoidea	IVPP_12305	“Protoanthropoid”	?	?	na	1.91	--	--	--	--	--	--	--	--	--	--	--	--	1.3	1.3	0	--	--	--	--	--	--	no FHLG, PTS
Omomyiformes	Omomyidae	UCM_62681	Absarokius_sp.	?	?	na	2.27	1.4854	0.487442	1.97284	1.32816	0.283791	103.6	3.59	3.83	-0.0323563	3.45	8.1	1.47268	1.56	1.64	-0.0500104	0.99	0.41	0.13	1.4	-0.534821	1.68355	complete
Adapiformes	Adapidae	ISE-M-ECA_1377	Adapis_parisiensis	?	?	na	4.86	3.47315	-0.50055	2.9726	0.85588	-0.155625	105.7	10.54	13.3	-0.116293	10.33	15.58	1.57846	2.76	3.29	-0.175657	1.69	1.04	0.72	2.73	-0.481838	0.639658	complete
Adapiformes	Adapidae	ISE-M-ECA_1379	Adapis_parisiensis	?	?	na	5.17	3.73255	-1.08035	2.6522	0.71056	-0.341702	105.5	11.79	14.1	-0.0894615	14.14	16.9	1.50281	2.42	3.17	-0.269964	1.71	1.66	0.72	3.37	-0.410399	0.85027	complete
Adapiformes	Adapidae	ISE-M-ROS2_708	Adapis_parisiensis	?	?	na	4.61	4.1061	0.768903	3.3372	0.812741	-0.207342	109	15.86	17.75	-0.0562926	16.49	18.72	1.52822	2.79	3.57	-0.246524	0.856667	2.68	0.753333	3.53667	-0.216904	0.853285	complete
Adapiformes	Adapidae	MaPhQ_1390	Adapis_parisiensis	?	?	na	4.94	3.8563	0.420338	3.43596	0.891	-0.115411	109.7	17.34	18.98	-0.0451849	17.4	18.81	1.50615	2.33	4.01	-0.542923	2.46	1.53667	0.64	3.99667	-0.479653	1.1386	complete
Adapiformes	Adapidae	MaPhQ_nn	Adapis_parisiensis	?	?	na	4.98	3.5284	-0.378408	3.14999	0.892754	-0.113445	110.3	12.99	16.6	-0.122611	15.83	18.24	1.52266	2.85	3.69	-0.258307	2.57	0.75	0.45	3.32	-0.573291	1.30533	complete
Adapiformes	Adapidae	VI_Esc_936	Adapis_parisiensis	?	?	na	4.46	3.1872	-0.344716	2.84248	0.891844	-0.114464	114	10.73	12.6	-0.0803266	13.51	16.68	1.5125	2.65	3.14	-0.169663	1.2	1.41	0.74	2.61	-0.378279	0.567308	complete
Adapiformes	Adapidae	VI_Ros_106	Adapis_parisiensis	?	?	na	4.65	3.5128	-0.30257	3.21023	0.913866	-0.0900709	108.1	14.93	15.45	-0.0171182	17.89	19.56	1.53137	3.07	3.06	0.00326265	1.42667	1.67	0.426667	3.09667	-0.378923	1.28893	complete
Adapiformes	Adapidae	ISE-M-ROS2-090	Adapis_parisiensis	?	?	na	4.53	--	--	--	--	--	109.6	12.23	na	--	11.44	15.88	1.5465	2.6	2.98	-0.136412	--	--	--	--	--	--	no FHLG, PTS
Adapiformes	Caenopithecinae	IVPP_13016	Adapoides_troglodytes	?	?	na	--	--	--	--	--	--	--	--	--	--	--	--	na	--	--	--	--	--	--	--	--	--	complete
Catarrhini	Oligopithecidae	DPC_1301	Aegyptopithecus_zeuxis	?	?	na	9.62	--	--	--	--	--	86.4	--	53.15	--	--	--	--	6.11	4.94	0.212561	--	--	--	--	--	--	no FHLG, PTS
Catarrhini	Oligopithecidae	DPC_3052	Aegyptopithecus_zeuxis	?	?	na	9.02	--	--	--	--	--	96.7	34.02	54.45	-0.235167	37.14	30.83	1.62114	6.18	4.48	0.321695	--	--	--	--	--	--	no FHLG, PTS
Catarrhini	Oligopithecidae	DPC_16934	Aegyptopithecus_zeuxis	?	?	na	8.95	6.1539	0.281138	6.43504	1.04568	0.0446717	88.6	38.6759	57.7797	-0.200711	41.42	34.9929	1.69326	5.88	4.45	0.278653	4.04	0.93	0.8	4.97	-0.594915	1.13342	complete
Adapiformes	Caenopithecinae	DPC_21445C	Afradapis_longicristatus	?	?	na	5.51	3.88495	-0.525046	3.3599	0.864851	-0.145198	116.4	20.17	18.96	0.0309324	19.93	23.23	1.64933	2.88	3.99	-0.326001	1.79	2.48333	1.09667	4.27333	-0.349866	0.666972	complete
Platyrrhini	Atelidae	AMNH_211585	Alouatta_caraya	F	4330	SJ1997	9.63	6.30055	0.310866	5.98968	0.95066	-0.0505983	95.8	29.8	54.82	-0.304773	29.27	27.39	1.6219	6.72	4.95	0.305701	6.76333	-0.406667	1.27667	6.35667	-0.724634	0.912104	complete
Platyrrhini	Atelidae	SBU_NAl13	Alouatta_sp._(caraya)	F*	4330	SJ1997	8.39	6.5919	-0.724694	5.86721	0.890063	-0.116463	97.7	22.82	51.23	-0.404344	25.49	24.25	1.56927	6.09	4.32	0.343393	7.09	-1.16	1.83667	5.93	-0.786462	0.478925	complete
Platyrrhini	Atelidae	SBU_NAl18	Alouatta_sp._(caraya)	F*	4330	SJ1997	10.16	7.09635	0.942559	6.15379	0.867177	-0.142512	98.4	29.81	60.57	-0.354478	33.16	29.52	1.6344	6.09	4.38	0.329599	6.81667	-0.47	0.713333	6.34667	-0.729505	1.49259	complete
Platyrrhini	Atelidae	AMNH_211513	Alouatta_caraya	M	6420	SJ1997	10.77	6.49385	1.04162	7.53547	1.1604	0.148766	102.6	39.42	78.86	-0.3467	37.65	30.05	1.5887	6.96	5.16	0.299243	7.52	-0.39	1.91	7.13	-0.720129	0.624061	complete
Platyrrhini	Atelidae	AMNH_211525	Alouatta_caraya	M	6420	SJ1997	10.34	6.85525	0.425657	7.28091	1.06209	0.0602407	95.1	29.46	77.43	-0.48317	28.89	25.26	1.54747	7.04	4.41	0.467733	6.94	0.1	1.3	7.04	-0.68602	0.996097	complete
Platyrrhini	Atelidae	SBU_NAl17	Alouatta_sp._(caraya)	M	6420	SJ1997	9.2	7.74005	-1.32585	6.4142	0.828703	-0.187894	98.4	33.2	77.39	-0.423154	35.82	30.46	1.62716	5.12	5.09	0.00587661	6.69	-0.43	2.04	6.26	-0.726916	0.428083	complete
Adapiformes	Adapiformes	IPS_7712	Anchomomys_frontanyensis	?	?	na	2.34	1.75415	0.43914	2.19329	1.25034	0.223418	110.9	3.83	4.32	-0.0601953	3.86	10.35	1.66165	1.73	2.11	-0.198567	0.69	0.84	0.16	1.53	-0.372239	1.5647	complete
Adapiformes	Adapiformes	IPS_7713	Anchomomys_frontanyensis	?	?	na	2.55	1.85195	0.259569	2.11152	1.14016	0.131168	109.5	3.99	4.59	-0.0700444	3.77	10.7	1.70671	1.64	2.03	-0.21334	0.37	1.28	0.2	1.65	-0.202322	1.41707	complete
Adapiformes	Adapiformes	IPS_7750	Anchomomys_frontanyensis	?	?	na	2.4	1.7479	0.185547	1.93345	1.10615	0.100889	105	3.73	4.11	-0.0485074	3.61	9.18	1.57517	1.8	2.05	-0.130053	0.5	1.21	0.28	1.71	-0.256499	1.11631	complete
Omomyiformes	Omomyidae	UCM_60901	Anemorhysis_sp.	?	?	na	1.64	1.1141	-0.074525	1.03958	0.933107	-0.0692349	98.6	1.91	na	--	1.83	6.09	1.50449	1.17	1.31	-0.113023	--	--	--	--	--	--	no FHLG
Omomyiformes	Omomyidae	UCMP_142022	Anemorhysis_sp.	?	?	na	1.67	1.00775	0.407573	1.41532	1.40444	0.339638	96.5	1.69	1.78	-0.0259424	1.7	5.71	1.4769	1.23	1.4	-0.129458	--	--	--	--	--	--	no FHLG
Omomyiformes	Omomyidae	UCMP_142026	Anemorhysis_sp.	?	?	na	1.73	--	--	--	--	--	94.9	1.49	--	--	1.64	5.68	1.4896	--	--	--	--	--	--	--	--	--	no FHLG, PTS
Omomyiformes	Omomyidae	UCMP_147536	Anemorhysis_sp.	?	?	na	1.69	1.09885	0.327109	1.42596	1.29768	0.26058	97.8	1.66	1.75	-0.0263991	1.85	5.76	1.44334	--	--	--	--	--	--	--	--	--	no FHLG
Omomyiformes	Omomyidae	UCMP_147538	Anemorhysis_sp.	?	?	na	1.71	1.0436	0.442331	1.48593	1.42385	0.353365	96.6	1.64	1.72	-0.023814	1.7	5.75	1.48389	--	--	--	--	--	--	--	--	--	no FHLG
Omomyiformes	Omomyidae	UCMP_217938	Anemorhysis_sp.	?	?	na	1.63	--	--	--	--	--	94.5	1.5	--	--	1.52	5.53	1.50083	--	--	--	--	--	--	--	--	--	no FHLG, PTS
Omomyiformes	Omomyidae	UCM_56853	Anemorhysis_sp.	?	?	na	1.63	0.9711	0.482877	1.45398	1.49725	0.403628	96.1	1.37	1.97	-0.181611	1.5	5.03	1.41269	1.13	1.06	0.0639487	0.7	0.32	0.17	1.02	-0.522522	1.09861	complete
Omomyiformes	Omomyidae	UCM_93768	Anemorhysis_sp.	?	?	na	1.79	1.1517	0.412696	1.5644	1.35834	0.306261	92.8	2.03	2.32	-0.0667657	1.86	6.06	1.49142	1.24	1.32	-0.0625204	0.36	0.69	0.11	1.05	-0.2948	1.56292	complete
Omomyiformes	Omomyidae	UCMP_142017	Anemorhysis_sp.	?	?	na	1.63	0.9441	0.346121	1.29022	1.36661	0.312337	93.3	1.54	--	--	1.71	5.66	1.46518	--	--	--	0.81	0.18	0.11	0.99	-0.597837	1.50408	complete
Omomyiformes	Omomyidae	UCMP_173479	Anemorhysis_sp.	?	?	na	1.62	0.97525	0.323135	1.29838	1.33134	0.286183	101.6	1.47	1.49	-0.00675686	1.44	5.25	1.47591	0.97	1.13	-0.152677	0.8	-0.05	0.08	0.75	-0.725937	1.5449	complete
Platyrrhini	Aotidae	AMNH_215056	Aotus_azarae	F	1230	SJ1997	5.97	4.0893	0.158933	4.24823	1.03887	0.0381293	95.6	19.44	24.32	-0.111983	17.44	22.01	1.66211	4.38	3.22	0.307667	3.76	-0.08	0.68	3.68	-0.703958	0.995428	complete
Platyrrhini	Aotidae	AMNH_211482	Aotus_azarae	M	1180	SJ1997	5.38	4.0462	0.278162	4.32436	1.06875	0.0664864	97.5	19.78	25.33	-0.123659	17.87	23.32	1.70775	4.44	3.52	0.232193	3.89	-0.12	0.41	3.77	-0.708937	1.52553	complete
Platyrrhini	Aotidae	AMNH_94992	Aotus_infulatus	F	1240	SJ1997	4.84	3.27995	0.060095	3.34004	1.01832	0.0181561	99.2	10.67	17.66	-0.251933	11.04	18.09	1.6946	3.67	2.84	0.256388	3.84333	-0.56	0.386667	3.28333	-0.774984	1.4459	complete
Platyrrhini	Aotidae	AMNH_239851	Aotus_nancymaae	M	794	SJ1997	5.17	3.238	0.160855	3.39886	1.04968	0.0484828	98.7	15.64	19.64	-0.113868	12.88	19.43	1.68898	4.01	3.22	0.21941	3.66667	-0.136667	0.743333	3.53	-0.71232	0.864761	complete	Aotus trivirgatus in Boyer et al. 2015. Taxonomic attribution changed in Yapuncich et al. 2017 based on locality data for this specimen and geographic ranges of A. nancymaae and A. trivirgatus.
Platyrrhini	Aotidae	AMNH_201647	Aotus_trivirgatus	A*	775	SJ1997	5.1	3.3357	0.127322	3.46302	1.03817	0.0374591	91.2	10.25	18.35	-0.291176	10.68	18.15	1.71448	3.89	2.82	0.321672	3.17	0.15	0.673333	3.32	-0.670298	0.902332	complete
Platyrrhini	Aotidae	AMNH_187963	Aotus_trivirgatus	F	736	SJ1997	5.28	3.45855	0.199765	3.65831	1.05776	0.0561532	92	13.37	19.76	-0.195323	12.5	18.41	1.65003	3.49	3.01	0.147962	3.75	-0.6	0.49	3.15	-0.784119	1.16761	complete	Aotus azarae in Boyer et al. 2015. Taxonomic attribution changed in Yapuncich et al. 2017 based on locality data for this specimen and geographic ranges of A. trivirgatus and A. azarae.
Lemuriformes	Archaeolemuridae	DPC_11750	Archaeolemur_edwardsi	?	?	na	13.9	8.85195	0.732585	9.58454	1.08276	0.0795131	100.2	104.09	107.15	-0.0144869	115.9	48.79	1.51116	9.13	10.39	-0.129278	8.7	-2.76	1.54	5.94	-0.902048	0.65678	complete
Lemuriformes	Archaeolemuridae	DPC_11826	Archaeolemur_edwardsi	?	?	na	14.35	9.06545	0.693402	9.75885	1.07649	0.0737043	103.7	114.22	134.79	-0.0827958	111.68	45.99	1.47061	8.48	10.48	-0.211758	8.88	-0.49	1.75	8.39	-0.72193	0.874278	complete
Lemuriformes	Archaeolemuridae	DPC_234-11	Archaeolemur_edwardsi	?	?	na	13.54	8.15215	1.45448	9.60663	1.17842	0.164172	103.6	89.44	92.83	-0.0186009	93.77	44	1.51377	8.01	10.29	-0.250482	7.37	0.79	0.62	8.16	-0.643529	1.88413	complete
Lemuriformes	Archaeolemuridae	DPC_7849	Archaeolemur_edwardsi	?	?	na	13.66	8.5217	1.44193	9.96363	1.16921	0.156326	107.1	105.06	130.76	-0.109416	110.76	48.06	1.51877	8.47	10.94	-0.255895	7.94	0.94	1.43	8.88	-0.638767	1.13298	complete
Lemuriformes	Archaeolemuridae	DPC_7900	Archaeolemur_edwardsi	?	?	na	13.19	8.03985	1.81564	9.85549	1.22583	0.203618	103.9	94.8	99.48	-0.0240936	94.36	43.37	1.49621	9.58	8.92	0.0713816	7.88	-0.47	1.67	7.41	-0.724369	0.79686	complete
Lemuriformes	Archaeolemuridae	DPC_7904	Archaeolemur_edwardsi	?	?	na	11.53	8.41595	1.36611	9.78206	1.16232	0.150421	100	109.05	96	0.0637292	111.04	45.83	1.46999	8.56	9.96	-0.151477	4.91	-0.32	0.68	4.59	-0.727412	1.2164	complete
Lemuriformes	Archaeolemuridae	DPC_6803	Archaeolemur_edwardsi	?	?	na	12.75	--	--	--	--	--	--	--	--	--	--	--	--	--	--	--	8.16	1.92	0.94	10.08	-0.593064	1.67928	no MTF, FFA, PTS
Lemuriformes	Archaeolemuridae	DPC_9905	Archaeolemur_edwardsi	?	?	na	12.5	8.94545	1.38858	10.334	1.15523	0.144297	--	--	--	--	--	--	--	--	--	--	7.88	-0.27	0.61	7.61	-0.710731	1.83061	no MTF, FFA
Lorisiformes	Lorisidae	AMNH_207949	Arctocebus_calabarensis	M	312	SJ1997	2.76	2.11245	-0.806882	1.30557	0.618035	-0.48121	110.8	5.18	3.53	0.191754	5.2	11.1	1.58262	1.22	2.39	-0.672443	0.19	1.85	0.54	2.04	-0.0890518	0.635989	complete
Lorisiformes	Lorisidae	AMNH_212576	Arctocebus_calabarensis	M	312	SJ1997	2.91	2.595	-0.986254	1.60875	0.619941	-0.478132	114.3	6.64	3.88	0.268638	5.7	11.59	1.57991	1.32	2.46	-0.62253	0.53	1.5	0.49	2.14	-0.221273	0.781009	complete
Adapiformes	Asiadapinae	GU_747	Asiadapis_cambayensis	?	?	na	3.17	2.36545	0.180224	2.54567	1.07619	0.0734272	100.4	5.81	6.33	-0.0428598	5.74	10.51	1.4786	2.38	2.46	-0.0330609	-0.156667	2.21667	0.396667	2.06	0.0790992	0.954218	complete
Platyrrhini	Atelidae	AMNH_259	Ateles_belzebuth	F	7850	SJ1997	12.9	8.3237	0.508495	7.81521	0.93891	-0.0630357	95.7	47.92	92.2	-0.327214	42.06	33.5	1.642	8.84	6.05	0.379229	9.91333	-1.77	1.10667	8.14333	-0.796315	1.3027	complete
Platyrrhini	Atelidae	AMNH_188140R	Ateles_fusciceps	M	8890	SJ1997	12.9	9.1765	-2.34304	6.83346	0.74467	-0.294815	107.7	49.14	110.2	-0.403812	54.1	32.58	1.48828	7.49	6.76	0.102546	9.46	-2	1.34	7.46	-0.818941	1.02374	complete
Platyrrhini	Atelidae	AMNH_172985	Ateles_geoffroyi	A*	7535	SJ1997	13.19	8.96605	-1.33902	7.62702	0.850656	-0.161747	98.4	46.7	118	-0.46347	46.48	36.2	1.66955	8.41	5.45	0.433806	10.4667	-2.97	1.13333	7.49667	-0.873874	1.19615	complete
Platyrrhini	Atelidae	SBU_NAt10	Ateles_sp._(geoffroyi)	A*	7535	SJ1997	10.93	6.86105	-0.33543	6.52562	0.951111	-0.0501245	99.4	38.72	58.83	-0.209148	41.14	31.53	1.59245	6.66	5.5	0.191371	6.85667	-0.873333	0.91	5.98333	-0.763587	1.19014	complete
Platyrrhini	Atelidae	SBU_NAt13	Ateles_sp._(geoffroyi)	A*	7535	SJ1997	12.04	8.9619	-0.210092	8.75181	0.976557	-0.023722	98.2	55.15	102.06	-0.307752	63.5	37.83	1.55758	7.88	7.84	0.00508907	8.2	-0.21	0.99	7.99	-0.706203	1.39509	complete
Platyrrhini	Atelidae	SBU_NAt18	Ateles_sp._(geoffroyi)	A*	7535	SJ1997	11.86	8.0933	-0.377935	7.71536	0.953303	-0.0478228	94.3	48.35	86.91	-0.293203	49.11	32.67	1.53943	6.28	5.78	0.0829663	10.28	-3.27	0.77	7.01	-0.902791	1.51556	complete
Catarrhini	Hominidae	AL_288-1	Australopithecus_afarensis	?	?	na	17.6	10.7142	3.72973	14.4439	1.34811	0.298705	110.3	115.56	264	-0.41308	115.88	60.9	1.73296	13.9	8.8	0.457137	10.01	-1.74	1.34	8.27	-0.793173	1.12682	complete
Lemuriformes	Indriidae	USNM_83650	Avahi_laniger	?	?	na	5.03	--	--	--	--	--	125	20.77	17.94	0.0732384	22.52	20.74	1.47486	4.02	4.21	-0.0461807	--	--	--	--	--	--	no FHLG, PTS
Lemuriformes	Indriidae	USNM_83651	Avahi_laniger	F*	1320	SJ1997	5.44	4.25195	3	7.25195	1.70556	0.533893	123.5	26.24	21.02	0.110905	27.33	22.8	1.47277	4.58	4.96	-0.0797067	0.9	3.8	0.35	4.7	-0.175204	1.90424	complete
Lemuriformes	Indriidae	USNM_83652	Avahi_laniger	F*	1320	SJ1997	5.66	4.3734	0.48795	4.86135	1.11157	0.105775	123.5	24.91	21.78	0.0671386	25.73	21.92	1.46357	4.48	4.77	-0.0627233	1.3	3.64	0.01	4.94	-0.233615	5.50939	complete
Lemuriformes	Indriidae	AMNH_170461	Avahi_laniger	M	1030	SJ1997	5.1	3.3944	1.3283	4.7227	1.39132	0.330254	110.9	20.48	20.14	0.00837046	19.94	20.78	1.53763	3.46	3.87	-0.111986	2.46	1.6	0.17	4.06	-0.473691	2.47999	complete
Lemuriformes	Palaeopropithecidae	DPC_1100BL	Babakotia_radofilai	?	?	na	9.99	8.2017	-3.00202	5.19969	0.633976	-0.455743	124.6	28.97	50.92	-0.281997	31.07	28.29	1.62439	4.76	4.12	0.144395	6.64	0.41	3.88	7.05	-0.663638	-0.0959547	complete
Lemuriformes	Palaeopropithecidae	DPC_1100BR	Babakotia_radofilai	?	?	na	10.09	7.9529	-3.42137	4.53153	0.569795	-0.562478	114	33.44	56.1	-0.258692	35.08	30.92	1.65259	5.36	3.91	0.315427	5.7	1.82	4.05	7.52	-0.564165	-0.0742979	complete
Lemuriformes	Palaeopropithecidae	DPC_11824	Babakotia_radofilai	?	?	na	9.84	7.91345	-3.35317	4.56028	0.57627	-0.551179	123.3	48.41	51.99	-0.0356725	55.16	38.39	1.64268	5.31	5.63	-0.0585176	--	--	--	--	--	--	no FHLG
Platyrrhini	Atelidae	AMNH_260	Brachyteles_arachnoides	A*	8840	SJ1997	10.82	8.47995	-1.68715	6.7928	0.801043	-0.221841	105.7	--	--	-0.26	--	--	1.75	--	--	0.42	7.6	-0.53	1.64	7.07	-0.729944	0.768017	complete
Platyrrhini	Pithecinae	AMNH_201122	Cacajao_calvus	A*	3165	SJ1997	6.83	6.0468	1.46355	4.58325	0.757963	-0.277121	97.8	27.93	41.28	-0.195338	26	36.5	1.96826	5.07	3.49	0.373439	5.41333	-0.62	1.00333	4.79333	-0.755815	0.870751	complete
Platyrrhini	Pithecinae	SBU_NCj1	Cacajao_calvus	A*	3165	SJ1997	8.75	5.59115	0.37986	5.21129	0.93206	-0.0703576	104	32.39	40.21	-0.108133	28.49	29.54	1.71097	6.01	4.42	0.307285	6.48333	-0.95	0.76	5.53333	-0.775504	1.29208	complete
Platyrrhini	Pithecinae	AMNH_70192	Cacajao_calvus	M	3450	SJ1997	7.78	5.6899	0.916219	4.77368	0.838974	-0.175575	94.4	32.45	39.8	-0.102083	32.68	34.61	1.80076	5.79	4.2	0.321048	5.92667	-0.723333	1.11333	5.20333	-0.760345	0.848794	complete
Adapiformes	Caenopithecinae	NMB_En_270	Caenopithecus_lemuroides	?	?	na	6.3	4.6585	-0.837828	3.82067	0.820151	-0.198267	112.33	25.8044	22.9764	0.0580387	25.8044	22.7713	1.50023	--	--	--	2.23	2.12	1.09	4.35	-0.413859	0.690851	complete
Platyrrhini	Pithecinae	AMNH_211490	Callicebus_donacophilus	F	909	SJ1997	5.42	3.53395	0.520625	4.05457	1.14732	0.13743	100.1	12.06	19.32	-0.235623	11.97	19.1	1.70849	3.46	2.44	0.349271	3.38	-0.32	0.47	3.06	-0.744114	1.18029	complete
Platyrrhini	Pithecinae	AMNH_211491	Callicebus_donacophilus	M	991	SJ1997	5.33	3.35735	0.355067	3.71242	1.10576	0.100531	96.6	11.09	16.38	-0.195009	10.83	17.86	1.6914	3.42	2.41	0.350014	3.61	-0.376667	0.376667	3.23333	-0.749761	1.45676	complete
Platyrrhini	Pithecinae	AMNH_211488	Callicebus_donacophilus	M	991	SJ1997	4.88	3.51775	0.195927	3.71368	1.0557	0.0542009	--	--	--	--	--	--	--	--	--	--	4.02667	-0.696667	0.653333	3.33	-0.792635	0.935493	no MTF, FFA
Platyrrhini	Pithecinae	AMNH_94977	Callicebus_moloch	M	1020	SJ1997	5.36	3.70305	-0.012957	3.69009	0.996501	-0.00350514	97.5	16.01	18.07	-0.0605198	16.61	20.92	1.6357	3.95	3.64	0.0817319	3.69	-0.31	0.79	3.38	-0.737985	0.760451	complete
Platyrrhini	Pithecinae	AMNH_210393	Callicebus_sp._(moloch)	A*	988	SJ1997	5.43	3.9643	0.170271	4.13457	1.04295	0.0420543	95.9	18.67	22.77	-0.099263	20.94	22.26	1.58196	4.48	3.04	0.387766	3.99	-0.733333	0.363333	3.25667	-0.799837	1.49999	complete
Platyrrhini	Pithecinae	AMNH_244363	Callicebus_sp._(moloch)	A*	988	SJ1997	5.2	3.4079	0.61846	4.02636	1.18148	0.166766	95.9	13.57	19.07	-0.170127	13.15	18.81	1.64618	3.73	2.96	0.231219	3.75	-0.19	0.56	3.56	-0.719483	1.15643	complete
Platyrrhini	Callitrichinae	AMNH_183289R	Callimico_goeldii	A	582	SJ1997	4.41	2.532	-0.014956	2.51704	0.994093	-0.00592431	84.5	8.45	11.19	-0.140427	8.46	14.71	1.62085	3.24	2.54	0.243409	--	--	--	--	--	--	no FHLG
Platyrrhini	Callitrichinae	AMNH_183289	Callimico_goeldii	A*	582	SJ1997	4.32	2.478	-0.008475	2.46953	0.99658	-0.00342596	83.8	8.85	11.18	-0.116855	8.25	17.7	1.81846	3.35	2.48	0.300702	2.62	-0.473333	0.48	2.14667	-0.797731	0.804738	complete
Platyrrhini	Callitrichinae	USNM_463933	Callimico_goeldii	F	582	SJ1997	4.08	2.72045	0.099874	2.82032	1.03671	0.0360545	97.8	9.03	12.6	-0.166572	8.99	17.66	1.77325	3.73	2.76	0.301178	2.77	-0.56	0.58	2.21	-0.812437	0.644573	complete
Platyrrhini	Callitrichinae	USNM_464991	Callimico_goeldii	F	582	SJ1997	3.95	2.6156	0.197603	2.8132	1.07555	0.0728302	96.2	8.54	11.09	-0.130641	9.39	15.99	1.65214	3.46	2.68	0.255452	3.51	-1.05	0.5	2.46	-0.886586	0.900161	complete
Platyrrhini	Callitrichinae	USNM_303323	Callimico_goeldii	M	582	SJ1997	3.93	2.6101	-0.154261	2.45584	0.940898	-0.0609201	86.5	7.71	11.49	-0.199479	8.52	16.32	1.72118	3.08	2.44	0.232932	2.79333	-0.573333	0.49	2.22	-0.814594	0.81771	complete
Platyrrhini	Callitrichinae	USNM_395455	Callimico_goeldii	M	582	SJ1997	3.35	2.482	-0.331256	2.15074	0.866537	-0.143251	--	--	--	--	--	--	--	--	--	--	2.91	-0.52	0.6	2.39	-0.796413	0.688972	no MTF, FFA
Platyrrhini	Callitrichinae	SBU_NCm01	Callimico_sp._(goeldii)	A*	582	SJ1997	4.5	2.8444	-0.059283	2.78512	0.979158	-0.0210623	91.9	9.05	12.15	-0.147282	9.49	16.63	1.68609	3.42	2.7	0.236389	3.00333	-0.67	0.486667	2.33333	-0.827303	0.874327	complete
Platyrrhini	Callitrichinae	AMNH_133688	Callithrix_jacchus	A*	321	SJ1997	3.1	2.0777	0.453589	1.62411	0.781687	-0.246301	89.5	4.33	5.57	-0.125914	4.39	10.67	1.62777	1.78	1.37	0.261803	2.35333	-0.183333	0.876667	2.17	-0.734522	0.213208	complete
Platyrrhini	Callitrichinae	USNM_398848	Callithrix_jacchus	F	324	SJ1997	3.11	1.77655	-0.484382	1.29217	0.727347	-0.318352	89.8	3	5.48	-0.301246	3.37	9.94	1.68911	2.11	1.21	0.556068	1.95	-0.27	0.66	1.68	-0.770439	0.241162	complete
Platyrrhini	Callitrichinae	USNM_399036	Callithrix_jacchus	F	324	SJ1997	3.47	1.8831	-0.769127	1.11397	0.591563	-0.524986	90.4	4.45	6.81	-0.212744	4.96	11.51	1.64251	2.2	1.69	0.263729	2.38	-0.47	0.74	1.91	-0.809183	0.255061	complete
Platyrrhini	Callitrichinae	USNM_399034	Callithrix_jacchus	M	317	SJ1997	3.23	2.0912	-0.496504	1.5947	0.762575	-0.271055	87.2	5.35	7.56	-0.172887	5.8	12.36	1.63554	2.31	1.82	0.238411	2.39	-0.74	0.78	1.65	-0.895469	0.0560895	complete
Platyrrhini	Callitrichinae	AMNH_133702	Callithrix_penicillata	F	307	SJ1997	3.58	1.89725	-0.349537	1.54771	0.815767	-0.203627	90.7	4.21	6.25	-0.197559	4.31	11.06	1.67287	2.01	1.54	0.266352	2.28667	-0.59	0.78	1.69667	-0.853453	0.0839797	complete
Platyrrhini	Callitrichinae	AMNH_133698	Callithrix_penicillata	F	307	SJ1997	2.89	1.8509	0.3998	1.4511	0.783997	-0.24335	--	--	--	--	--	--	--	--	--	--	2.02	-0.503333	0.816667	1.51667	-0.84667	-0.074108	no MTF, FFA
Platyrrhini	Callitrichinae	SBU_NC01	Callithrix_pygmaea	A*	116	SJ1997	2.13	1.28875	-0.265078	1.02367	0.794314	-0.230277	82.9	1.68	2.71	-0.239077	1.82	9.13	1.91215	1.19	1.01	0.164003	1.09333	0.0533333	0.623333	1.14667	-0.669617	-0.0836141	complete
Platyrrhini	Callitrichinae	AMNH_244365	Callithrix_pygmaea	A*	116	SJ1997	2.1	1.3249	-0.304656	1.02024	0.770054	-0.261295	--	--	--	--	--	--	--	--	--	--	1.55	0.03	0.493333	1.58	-0.683608	0.470848	no MTF, FFA
Platyrrhini	Callitrichinae	AMNH_244101	Callithrix_pygmaea	F	122	SJ1997	2.26	1.2001	-0.326385	0.873715	0.728035	-0.317406	80.8	1.74	2.9	-0.255413	1.68	7.28	1.72573	1.39	0.78	0.577765	1.95	-0.5	0.683333	1.45	-0.852212	0.0591889	complete
Platyrrhini	Callitrichinae	USNM_336325	Callithrix_pygmaea	M	110	SJ1997	2.32	1.25635	-0.352489	0.903861	0.719434	-0.32929	79.4	2.21	2.86	-0.128915	2.19	8.44	1.74103	1.39	1.07	0.261645	1.29	-0.25	0.56	1.04	-0.806648	-0.074108	complete
Platyrrhini	Callitrichinae	USNM_337948	Callithrix_pygmaea	M	110	SJ1997	2.33	1.27025	-0.278997	0.991253	0.780361	-0.247999	80.6	1.86	2.45	-0.137756	2.06	7.35	1.63335	1.19	0.97	0.204413	1.15	0	0.6	1.15	-0.693147	-0.0425596	complete
Platyrrhini	Callitrichinae	USNM_464994	Callithrix_pygmaea	M	110	SJ1997	2.25	1.2383	-0.187225	1.05107	0.848805	-0.163926	78.8	1.99	2.85	-0.179592	1.97	7.78	1.71254	1.35	1.24	0.0849932	1.5	0.05	0.55	1.55	-0.676887	0.342945	complete
Adapiformes	Notharctidae	USGS_16469	Cantius_abditus	?	?	na	6.04	--	--	--	--	--	105.4	25.44	32.97	-0.129638	26.1	21.58	1.4408	--	--	--	-0.58	5.38	0.62	4.8	0.128781	1.3535	no MTF, PTS
Adapiformes	Notharctidae	USGS_16583	Cantius_abditus	?	?	na	6.42	4.87535	1.67489	6.55024	1.34354	0.295309	102.4	27.35	31.7	-0.0738001	25.8	24.96	1.59209	4.65	4.9	-0.052368	0.92	2.78	0.5	3.7	-0.222062	1.30833	complete
Adapiformes	Notharctidae	USGS_21769	Cantius_abditus	?	?	na	6.49	--	--	--	--	--	92.7	31.55	na	--	26.51	23.04	1.49847	4.39	5.32	-0.192144	--	--	--	--	--	--	no FHLG, PTS
Adapiformes	Notharctidae	USGS_21772	Cantius_abditus	?	?	na	6.25	--	--	--	--	--	99.8	26.03	na	--	20.87	20.17	1.48504	--	--	--	--	--	--	--	--	--	no FHLG, PTS
Adapiformes	Notharctidae	USGS_21825A	Cantius_abditus	?	?	na	6.08	--	--	--	--	--	107	--	30.86	--	29.01	24.92	1.53185	--	--	--	--	--	--	--	--	--	no FHLG, PTS
Adapiformes	Notharctidae	USGS_6784	Cantius_abditus	?	?	na	6.03	--	--	--	--	--	103.4	26.94	na	--	26.33	26.16	1.62888	4.43	4.9	-0.100836	--	--	--	--	--	--	no FHLG, PTS
Adapiformes	Notharctidae	USGS_16468	Cantius_frugivorous	?	?	na	5.46	--	--	--	--	--	110.4	19.61	na	--	20.04	18.88	1.43924	3.56	4.06	-0.131422	--	--	--	--	--	--	no FHLG, PTS
Adapiformes	Notharctidae	USGS_25029	Cantius_mckennai	?	?	na	4.87	--	--	--	--	--	99.1	18.16	15.8	0.0696057	--	--	--	3.08	3.59	-0.153223	0.18	2.43	0.45	2.61	-0.0666914	1.06471	no PTS
Adapiformes	Notharctidae	USGS_21761	Cantius_mckennai	?	?	na	4.83	--	--	--	--	--	93.7	--	na	--	--	--	--	3.01	3.38	-0.115936	--	--	--	--	--	--	no FHLG, PTS
Adapiformes	Notharctidae	AMNH_140725	Cantius_nuniensis	?	?	na	7.07	--	--	--	--	--	117.7	35.43	35.9	-0.00658919	36.55	26.37	1.47289	5.65	6.37	-0.119944	--	--	--	--	--	--	no FHLG, PTS
Adapiformes	Notharctidae	UM_87475	Cantius_ralstoni	?	?	na	4.34	3.2525	1.06935	4.32185	1.32878	0.284259	94.7	12.05	15.18	-0.115457	11.22	14.71	1.47968	3.24	3.11	0.0409506	-0.18	3	0.22	2.82	0.065958	1.85772	complete
Adapiformes	Notharctidae	USGS_21831	Cantius_ralstoni	?	?	na	4.37	--	--	--	--	--	103.2	12.26	--	--	12.29	14.88	1.44563	--	--	--	0.75	2.56	0.4	3.31	-0.204235	1.42009	no PTS
Adapiformes	Notharctidae	UF_254999	Cantius_ralstoni	?	?	na	3.39	--	--	--	--	--	101.7	--	na	--	--	--	--	--	--	--	--	--	--	--	--	--	no FHLG, PTS
Adapiformes	Notharctidae	USGS_21759	Cantius_ralstoni	?	?	na	4.21	--	--	--	--	--	99.6	9.96	na	--	8.82	12.49	1.43642	2.44	2.77	-0.126849	--	--	--	--	--	--	no FHLG, PTS
Adapiformes	Notharctidae	UCMP_173719	Cantius_trigonodus	?	?	na	5.26	3.936	1.1405	5.0765	1.28976	0.254457	99.3	17.67	20.75	-0.080339	16.95	19.03	1.53088	3.42	3.91	-0.133897	2.7	0.85	0.52	3.55	-0.565634	1.22773	complete
Adapiformes	Notharctidae	USGS_21832	Cantius_trigonodus	?	?	na	5.71	4.2165	1.34727	5.56377	1.31952	0.277271	97.3	21.36	22.74	-0.0313027	19.68	19.89	1.50042	4.48	4.48	0	1.32	2.34	0.48	3.66	-0.307967	1.33829	complete
Adapiformes	Notharctidae	UCM_75066	Cantius_trigonodus	?	?	na	5.33	--	--	--	--	--	101	16.97	18.21	-0.0352619	15.99	17.68	1.48645	3.28	4.2	-0.247241	--	--	--	--	--	--	no FHLG, PTS
Adapiformes	Notharctidae	UCM_76718	Cantius_trigonodus	?	?	na	5.16	--	--	--	--	--	92.5	--	na	--	11.18	16.14	1.57424	3.62	4.19	-0.146227	--	--	--	--	--	--	no FHLG, PTS
Adapiformes	Notharctidae	USGS_4724	Cantius_trigonodus	?	?	na	4.85	--	--	--	--	--	103.1	16.97	na	--	18.66	19.22	1.49276	3.69	4.06	-0.0955565	--	--	--	--	--	--	no FHLG, PTS
Adapiformes	Notharctidae	USGS_5900	Cantius_trigonodus	?	?	na	5.89	4.4204	1.22034	5.64074	1.27607	0.243785	96.6	21.14	na	--	20.85	19.42	1.44763	3.18	4.14	-0.263815	--	--	--	--	--	--	no FHLG
Plesiadapiformes	Carpolestidae	UM_101963	Carpolestes_simpsoni	?	?	na	2.08	1.3345	-0.228828	1.10567	0.828529	-0.188103	98.2	0.99	2.51	-0.465167	0.99	6.28	1.8424	0.97	0.55	0.567378	1.27333	-0.37	0.14	0.903333	-0.879458	1.1713	complete
Catarrhini	Oligopithecidae	DPC_22844	Catopithecus_browni	?	?	na	4.27	3.12225	0.093333	3.21558	1.02989	0.0294548	96	10.18	12.92	-0.119176	9.85	15.28	1.58281	3.05	2.71	0.118193	1.53	0.87	0.52	2.4	-0.493171	0.836248	complete
Platyrrhini	Platyrrhini	UCMP_38762	Cebupithecia_sarmientoi	?	?	na	5.87	3.95105	0.223155	4.1742	1.05648	0.0549426	101	16.72	23.56	-0.171472	15.88	25.5	1.85615	5.04	3.42	0.387766	3.73	-0.06	0.67	3.67	-0.701288	1.00752	complete
Platyrrhini	Cebinae	AMNH_133608	Cebus_apella	F	2520	SJ1997	7.84	4.8797	0.096582	4.97628	1.01979	0.0195993	87.2	25.3	33.48	-0.140072	25.64	26.68	1.66184	4.48	3.74	0.180537	5.3	-0.96	0.73	4.34	-0.798047	1.08944	complete
Platyrrhini	Cebinae	SBU_NCb04	Cebus_apella	F*	2520	SJ1997	7.4	5.4851	0.361988	5.84709	1.06599	0.0639084	89.4	35.6	45.68	-0.124657	38.11	33.58	1.69369	6.14	4.81	0.244128	4.94	0	0.74	4.94	-0.693147	1.20532	complete
Platyrrhini	Cebinae	AMNH_133606	Cebus_apella	M	3650	SJ1997	8.86	5.2612	0.537649	5.79885	1.10219	0.0973003	93.2	33.17	44.18	-0.143313	33.83	33.55	1.75236	5.68	4.22	0.297116	5.17	0.363333	0.603333	5.53333	-0.659765	1.52293	complete
Platyrrhini	Cebinae	AMNH_133657	Cebus_apella	M	3650	SJ1997	7.55	4.8665	0.042729	4.90923	1.00878	0.00874191	87.6	27.78	35.38	-0.120915	25.14	31.06	1.82369	5.4	4.35	0.216223	5.2	-0.976667	0.733333	4.22333	-0.802564	1.05763	complete
Platyrrhini	Cebinae	SBU_NCb05	Cebus_sp._(apella)	F*	2520	SJ1997	7.06	4.94495	0.114825	5.05978	1.02322	0.0229552	91.1	25.22	32.7	-0.129869	25.02	28.69	1.74671	5.64	4.17	0.301968	4.9	-0.53	0.53	4.37	-0.75202	1.41649	complete
Platyrrhini	Cebinae	SBU_NCb11	Cebus_sp._(apella)	F*	2520	SJ1997	7.04	4.36475	0.551384	4.91613	1.12633	0.118962	94.6	23.97	31.62	-0.138493	18.68	25.63	1.78004	5	3.42	0.379797	4.43	0.17	0.48	4.6	-0.674496	1.56688	complete
Lemuriformes	Cheirogaleidae	AMNH_100640	Cheirogaleus_major	A*	362	TS2012	3.89	2.56175	0.773865	3.33561	1.30208	0.263966	117	7.47	8.93	-0.0892607	8.1	15.15	1.67207	2.44	2.44	0	0.44	1.85	0.41	2.29	-0.17575	1.027	complete
Lemuriformes	Cheirogaleidae	DPC_031	Cheirogaleus_medius	A*	161	TS2012	2.86	1.84955	0.41064	2.26019	1.22202	0.200507	114.8	4.21	4.51	-0.0344173	4.01	10.52	1.65888	1.89	1.68	0.117783	0.356667	1.43333	0.363333	1.79	-0.181701	0.901503	complete
Lemuriformes	Cheirogaleidae	DPC_1023	Cheirogaleus_medius	A*	161	TS2012	2.89	1.82425	0.190382	2.01463	1.10436	0.0992676	105.5	4.13	4.03	0.0122555	4.19	9.98	1.58423	1.93	1.6	0.187516	0.103333	1.63667	0.42	1.74	-0.0576904	0.728239	complete
Lemuriformes	Cheirogaleidae	DPC_0142	Cheirogaleus_sp._(medius)	A*	161	TS2012	2.61	1.6973	0.376353	2.07365	1.22174	0.200273	110.8	3.64	3.88	-0.0319257	3.15	8.61	1.57922	1.72	1.6	0.0723207	0.233333	1.25667	0.35	1.49	-0.145484	0.755451	complete
Platyrrhini	Pithecinae	SBU_NCh2	Chiropotes_satanas	A*	2740	SJ1997	7.23	5.43525	0.925198	4.51005	0.829778	-0.186597	--	--	--	--	--	--	--	--	--	--	4.72667	-0.313333	1.55667	4.41333	-0.72803	0.348936	no MTF, FFA
Platyrrhini	Pithecinae	AMNH_95760	Chiropotes_satanas	M	2900	SJ1997	8.66	5.4937	-0.347549	5.14615	0.936737	-0.0653529	86.8	31.11	51.13	-0.248421	28.53	35	1.87987	5.66	4.38	0.256375	5.76333	-0.916667	1.50333	4.84667	-0.783506	0.477459	complete
Platyrrhini	Pithecinae	AMNH_96123	Chiropotes_satanas	M	2900	SJ1997	7.05	4.59325	-0.669759	3.92349	0.854186	-0.157606	94.4	25.41	29.46	-0.0739453	27.91	28.73	1.69345	4.54	3.72	0.199203	4.15	0	1.17	4.15	-0.693147	0.572957	complete
Platyrrhini	Pithecinae	AMNH_95027	Chiropotes_sp._(albinosus)	F	2490	SJ1997	7.13	5.0337	0.464482	4.56922	0.907726	-0.0968132	--	--	--	--	--	--	--	--	--	--	5.45333	-0.34	1.36333	5.11333	-0.725853	0.628772	no MTF, FFA
Euarchonta	Cynocephalidae	AMNH_207001	Cynocephalus_volans	A	1250	Sea2003	5	4.66025	1.77843	2.88182	0.618384	-0.480646	107.6	10.64	12.97	-0.0990093	10.07	17.6	1.71312	3.31	2.29	0.368396	3.16667	0.653333	0.736667	3.82	-0.603753	0.952723	complete
Euarchonta	Cynocephalidae	UNSM_15502	Cynocephalus_volans	A	1250	Sea2003	4.22	4.20415	1.55317	2.65098	0.630562	-0.461144	107.2	7.02	10.3	-0.19169	7.4	13.98	1.63689	3.17	1.85	0.538546	2.11	0.7	0.993333	2.81	-0.560124	0.346726	complete
Euarchonta	Cynocephalidae	USNM_144662L	Cynocephalus_volans	A	1250	Sea2003	3.64	4.0992	-1.53822	2.56098	0.62475	-0.470404	--	--	--	--	--	--	--	--	--	--	1.08	1.69	0.87	2.77	-0.329226	0.464962	no MTF, FFA
Euarchonta	Cynocephalidae	USNM_317118L	Galeopterus_variegatus	A	1000	Sea2003	4.24	3.7432	1.84875	1.89445	0.506105	-0.68101	109.4	6.03	8.53	-0.173421	7.82	15.41	1.70667	2.33	1.85	0.230683	1.29	1.73333	0.966667	3.02333	-0.355351	0.447114	complete
Euarchonta	Cynocephalidae	USNM_A49693R	Galeopterus_variegatus	A	1000	Sea2003	3.86	3.50805	-1.41135	2.0967	0.597683	-0.514694	--	--	--	--	--	--	--	--	--	--	1.78	1.46	0.95	3.24	-0.437857	0.533719	no MTF, FFA
Lemuriformes	Daubentoniidae	AMNH_119694L	Daubentonia_madagascariensis	A*	2528	TS2012	6.33	4.92975	0.116389	5.04614	1.02361	0.0233351	110.5	24.79	30.67	-0.106422	23.11	20.46	1.44834	4.65	4.8	-0.0317487	2.43333	1.62333	0.813333	4.05667	-0.469901	0.913829	complete
Lemuriformes	Daubentoniidae	AMNH_119694R	Daubentonia_madagascariensis	A*	2528	TS2012	6.14	4.8222	0.225805	5.048	1.04683	0.0457629	113.6	24.08	29.7	-0.104883	26.33	22.32	1.47013	4.53	5.1	-0.118519	1.7	2.53333	0.853333	4.23333	-0.337596	0.908448	complete
Lemuriformes	Daubentoniidae	AMNH_185643	Daubentonia_madagascariensis	F	2446	TS2012	6.61	5.1431	0.484575	5.62767	1.09422	0.0900404	109.9	31.66	33.19	-0.0235973	27.9	25.7	1.58218	5.15	5.15	0	2.13	2.21667	0.696667	4.34667	-0.398797	1.13771	complete
Adapiformes	Notharctidae	ISE-M-CBI-1-545	Djebelemur_martinezi	?	?	na	1.65	1.17425	0.447267	1.62152	1.3809	0.322732	112.8	1.84	2.23	-0.096118	1.89	7.1	1.64181	1.41	1.41	0	0.37	0.77	0.1	1.14	-0.281081	1.74047	complete
Platyrrhini	Platyrrhini	MACN_362	Dolichocebus_gaimaensis	?	?	na	6.1	3.638	0.467993	4.10599	1.12864	0.121014	94.4	20.74	23.89	-0.0706979	--	--	--	4.97	4.21	0.165957	3.74	0.6	1.29	4.34	-0.621518	0.520085	complete
Adapiformes	Adapiformes	MNHN_RI_428	Donrussellia_provincialis	?	?	na	2.28	1.4982	0.82234	2.32054	1.54889	0.437536	94.8	3.24	4.26	-0.136848	3.15	8.2	1.53043	1.9	1.77	0.0708743	-0.09	1.43	0.32	1.34	0.0695261	0.738957	complete
Anthropoidea	Eosimiidae	IVPP_11849	Eosimias_sinensis	?	?	na	2.38	1.57695	0.145195	1.72215	1.09207	0.088078	95.9	2.35	3.5	-0.199174	2.22	8.1	1.69311	1.76	1.21	0.374693	1.01667	0.39	0.133333	1.40667	-0.543921	1.66298	complete
Anthropoidea	Eosimiidae	IVPP_11855	Eosimias_sinensis	?	?	na	2.37	1.8037	-0.055735	1.74796	0.9691	-0.0313879	92.9	2.79	3.84	-0.159715	2.93	9.64	1.72842	1.83	1.24	0.389205	-0.1	1.18	0.12	1.08	0.0971637	1.50408	complete
Anthropoidea	Eosimiidae	IVPP_12303	Eosimias_sinensis	?	?	na	2.2	1.476	0.25181	1.72781	1.1706	0.157519	97.2	2.25	3.5	-0.220916	2.39	7.7	1.60557	1.72	1.26	0.311213	0.43	0.88	0.15	1.31	-0.283858	1.474	complete
Lemuriformes	Lemuridae	AMNH_170708	Eulemur_albifrons	F	1896	TS2012	5.38	4.206	0.812134	5.01813	1.19309	0.176546	113.3	27.6	21.79	0.118182	26.22	22.45	1.47803	4.78	4.78	0	1.74	2.05	0.576667	3.79	-0.377822	1.18971	complete	Mislabelled as Eulemur collaris
Lemuriformes	Lemuridae	AMNH_170717	Eulemur_albifrons	F	1896	TS2012	5.44	4.7466	0.462044	5.20864	1.09734	0.092891	112.5	29.95	25.37	0.082981	33.55	26.31	1.51343	4.64	5.05	-0.0846739	2.17	2.08	0.39	4.25	-0.412499	1.69538	complete
Lemuriformes	Lemuridae	AMNH_170764L	Eulemur_collaris	F	2150	TS2012	5.5	3.88795	1.48201	5.36996	1.38118	0.322938	116.6	34.72	29.22	0.0862312	33.72	25.71	1.48783	4.72	5.51	-0.154756	2.56	1.41	0.48	3.97	-0.497641	1.41959	complete
Lemuriformes	Lemuridae	AMNH_170764R	Eulemur_collaris	F	2150	TS2012	5.73	4.54985	0.934835	5.48468	1.20547	0.186865	116.5	33.59	29.23	0.0695164	34.32	26.33	1.50284	4.79	5.3	-0.101176	1.5	2.68	0.51	4.18	-0.30664	1.41051	complete
Lemuriformes	Lemuridae	AMNH_170765L	Eulemur_collaris	M	2150	TS2012	6.36	4.4655	1.07278	5.53828	1.24024	0.215303	109.8	31.75	25.52	0.109215	31.13	25.16	1.50617	4.18	4.92	-0.162997	2.615	1.38	0.373333	3.995	-0.50354	1.67718	complete	Lemur catta in Boyer et al. 2015. Taxonomic attribution changed based on AMNH records.
Lemuriformes	Lemuridae	AMNH_170765R	Eulemur_collaris	M	2150	TS2012	6.42	--	--	--	--	--	115.2	32	24.92	0.125033	32.02	24.96	1.48409	4.25	4.9	-0.142316	--	--	--	--	--	--	no FHLG, PTS	Lemur catta in Boyer et al. 2015. Taxonomic attribution changed based on AMNH records.
Lemuriformes	Lemuridae	AMNH_170728	Eulemur_fulvus	F	1500	TS2012	6.15	4.56265	0.433697	4.99635	1.09505	0.0908035	111.3	29.65	29.1	0.00936198	28.29	22.81	1.45594	4.78	5.03	-0.0509794	2.22	2.10333	0.64	4.32333	-0.41442	1.21717	complete
Lemuriformes	Lemuridae	AMNH_31254	Eulemur_fulvus	M	1600	TS2012	6.71	4.7724	0.617813	5.39021	1.12946	0.121736	110.1	32.61	28.6	0.0656061	32.22	26.55	1.54274	5.2	5.47	-0.05062	3.28667	1.62333	0.56	4.91	-0.512454	1.47795	complete
Lemuriformes	Lemuridae	AMNH_17403	Eulemur_mongoz	M	1140	TS2012	5.49	3.9478	0.66405	4.61185	1.16821	0.155471	115	22.2	22.46	-0.00582183	20.6	22.1	1.58293	3.95	4.44	-0.116939	2.65	1.56	0.66	4.21	-0.488245	1.15983	complete
Lemuriformes	Lemuridae	DPC_095	Eulemur_sp._(mongoz)	A*	1273	TS2012	6.03	4.4335	-0.045518	4.38798	0.989733	-0.0103199	116.2	25.65	22.74	0.060209	25.81	23.59	1.53544	4.21	4.21	0	2.72	1.52	0.76	4.24	-0.495616	1.02585	complete
Lorisiformes	Galagidae	AMNH_269914	Euoticus_elegantulus	F	261	SJ1997	3.49	2.3471	0.263466	2.61057	1.11225	0.106387	102	10.89	7.67	0.175264	9.55	13.65	1.48547	2.17	2.94	-0.303682	0.75	1.62	0.39	2.37	-0.274943	1.11135	complete
Lorisiformes	Galagidae	AMNH_241127	Euoticus_elegantulus	M	287	SJ1997	3.62	2.47135	0.338954	2.8103	1.13715	0.128528	105.6	10.01	7.29	0.158541	11.09	14.6	1.478	2.82	3.26	-0.14499	1.39	1.02	0.38	2.41	-0.455374	1.15406	complete
Lorisiformes	Galagidae	AMNH_87064	Galago_moholi	A*	180	SJ1997	3.35	1.91915	0.153531	2.07268	1.08	0.0769606	108.6	8.15	6.01	0.152297	8.12	12.1	1.44604	2.38	2.73	-0.137201	2.14	0.18	0.21	2.32	-0.653582	1.70907	complete
Lorisiformes	Galagidae	AMNH_119521	Galago_senegalensis	A*	213	SJ1997	3.1	1.9075	0.092464	1.99996	1.04847	0.0473357	112.7	7.78	6.05	0.125749	7.73	12.03	1.46485	2.48	2.79	-0.117783	1.83	0.6	0.27	2.43	-0.561378	1.50408	complete
Lorisiformes	Galagidae	AMNH_83299	Galago_senegalensis	A*	250	SJ1997	3.43	2.07025	0.039621	2.10987	1.01914	0.0189574	105	9.65	6.87	0.169897	9.05	12.91	1.45662	2.88	3.06	-0.0606246	2.32	0.31	0.43	2.63	-0.632404	1.11781	complete
Lorisiformes	Galagidae	AMNH_35445L	Galago_senegalensis	M	227	SJ1997	3.27	1.92545	0.139317	2.06477	1.07236	0.0698577	109.5	7.5	6.05	0.107422	7.6	11.44	1.42304	2.26	2.81	-0.21782	1.82	0.56	0.44	2.38	-0.567984	0.994934	complete
Lorisiformes	Galagidae	AMNH_70410	Galago_sp._(senegalensis)	A*	213	SJ1997	3.12	1.8586	0.282756	2.14136	1.15213	0.141616	113.2	8.48	6.45	0.136815	7.3	12.33	1.5181	2.49	3.06	-0.206132	1.8	0.35	0.28	2.15	-0.608248	1.34529	complete
Lorisiformes	Galagidae	AMNH_150413L	Galagoides_demidoff	A*	62	SJ1997	2.07	1.34855	0.250863	1.59941	1.18602	0.170607	115	4.07	2.94	0.162617	4.07	10.3	1.63032	1.62	2.15	-0.283042	1.39	0.12	0.14	1.51	-0.652601	1.68508	complete
Lorisiformes	Galagidae	AMNH_212956	Galagoides_demidoff	A*	62	SJ1997	2	1.4231	0.193717	1.61682	1.13612	0.127622	111.1	4.27	2.77	0.216383	4.13	8.66	1.44958	1.57	2.17	-0.323652	1.1	0.31	0.2	1.41	-0.576693	1.25988	complete
Lorisiformes	Galagidae	AMNH_212957	Galagoides_demidoff	A*	62	SJ1997	2.11	1.38895	0.393566	1.78252	1.28336	0.249478	112.1	4.2	3.14	0.145431	4.27	10.05	1.58177	1.53	2.34	-0.424883	1.07	0.34	0.22	1.41	-0.564669	1.16457	complete
Lorisiformes	Galagidae	AMNH_241121L	Galagoides_demidoff	F	60	SJ1997	2.21	1.4291	0.367505	1.79661	1.25716	0.228854	111.2	4.58	3.11	0.193538	4.75	9.83	1.50637	1.55	2.3	-0.394654	0.94	0.42	0.18	1.36	-0.525424	1.32914	complete
Lorisiformes	Galagidae	AMNH_241121R	Galagoides_demidoff	F	60	SJ1997	2.23	1.4076	0.351835	1.75943	1.24995	0.223107	110.7	4	3.36	0.0871767	3.99	9.37	1.54562	1.7	2.25	-0.280302	0.42	0.92	0.2	1.34	-0.272644	1.20896	complete
Lorisiformes	Galagidae	AMNH_215180	Galagoides_demidoff	M	63	SJ1997	2.22	1.3411	0.275571	1.61667	1.20548	0.186879	118.4	3.55	3.08	0.071009	3.68	9.53	1.60299	1.45	2.01	-0.326571	0.96	0.47	0.16	1.43	-0.513619	1.49711	complete
Catarrhini	Hominidae	MCZ_17684	Gorilla_gorilla	F	71500	SJ1997	24.1	17.3195	-2.86308	14.4565	0.834691	-0.180694	85	334.76	502.46	-0.203051	362.04	87.46	1.5253	16.39	11.23	0.378083	23.29	-8.99	2.31	14.3	-0.966479	1.12986	complete
Catarrhini	Hominidae	MCZ_57482	Gorilla_gorilla	F	71500	SJ1997	28.2	21.8559	0.051057	21.907	1.00234	0.00233335	83.3	317.7	658.9	-0.364732	342.32	90.63	1.58891	22.59	13.6	0.507438	25.68	-8.46	3.62	17.22	-0.9128	0.86645	complete
Catarrhini	Hominidae	HTB_1710	Gorilla_gorilla	F*	71500	SJ1997	24.8	--	--	--	--	--	76	--	423.6	--	--	--	--	--	--	--	17.17	-2.97	2.42	14.2	-0.79261	1.07633	no PTS
Catarrhini	Hominidae	MCZ_20038	Gorilla_gorilla	M	170400	SJ1997	29.6	23.7873	1.28054	25.0678	1.05383	0.0524341	84.8	359.14	748.54	-0.367206	379.2	93.13	1.56496	24.93	17.22	0.37	20.82	-3.98	3.98	16.84	-0.804842	0.749328	complete
Catarrhini	Hominidae	MCZ_29048	Gorilla_gorilla	M	170400	SJ1997	28.9	23.6883	-1.3126	22.3757	0.944589	-0.0570057	84.9	331.76	769.57	-0.42071	367.64	88.34	1.52764	22.89	15.87	0.36627	22.74	-5.64	2.57	17.1	-0.845793	1.20203	complete
Lemuriformes	Lemuridae	AMNH_170680	Hapalemur_griseus	F	838	TS2012	5.02	3.4674	1.05071	4.51811	1.30303	0.26469	115.1	18.68	16.22	0.0706042	18.7	19.88	1.52545	3.35	4.08	-0.197137	2.45667	2.09333	0.446667	4.55	-0.431735	1.62792	complete
Lemuriformes	Lemuridae	AMNH_170689	Hapalemur_griseus	F	838	TS2012	4.8	3.195	0.94221	4.13721	1.2949	0.258435	113.1	15.05	14.06	0.0340221	14.5	17.56	1.52855	3.08	3.7	-0.183403	2.26667	1.11333	0.406667	3.38	-0.51319	1.42449	complete
Lemuriformes	Lemuridae	AMNH_61589	Hapalemur_griseus	M	838	TS2012	4.68	3.2117	0.539016	3.75072	1.16783	0.155146	110.8	15.58	11.54	0.150084	13.9	17.08	1.52196	3	3.96	-0.277632	1.62333	1.94	0.486667	3.56333	-0.375395	1.29773	complete
Omomyiformes	Omomyidae	AMNH_12613	Hemiacodon_gracilis	?	?	na	3.47	2.15345	0.607365	2.76082	1.28204	0.248455	102.7	7.56	7.4	0.0106956	7.05	13.04	1.59151	2.81	2.81	0	2.05	-0.73	0.03	1.32	-0.937281	3.09104	complete
Omomyiformes	Omomyidae	AMNH_29163	Hemiacodon_gracilis	?	?	na	3.2	2.01035	0.44702	2.45737	1.22236	0.200783	101.3	5.97	6.07	-0.00830584	5.54	11.3	1.56881	2.08	2.37	-0.130522	1.98	0.2	0.16	2.18	-0.64619	1.91876	complete
Omomyiformes	Omomyidae	AMNH_29185	Hemiacodon_gracilis	?	?	na	3.13	1.9839	0.452586	2.43649	1.22813	0.205492	102.8	5.97	6.25	-0.0229173	5.75	12.19	1.62602	2.23	2.61	-0.157349	2.02	0.16	0.3	2.18	-0.65576	1.29015	complete
Omomyiformes	Omomyidae	UM_100796	Hemiacodon_gracilis	?	?	na	3.24	1.88815	0.642528	2.53068	1.34029	0.29289	93.6	5.29	4.95	0.0332153	4.62	10.7	1.60505	2.14	2.35	-0.0936095	1.95	-0.08	0.15	1.87	-0.714312	1.82991	complete
Omomyiformes	Omomyidae	AMNH_29160	Hemiacodon_gracilis	?	?	na	3.49	--	--	--	--	--	101.2	5.75	na	--	5.34	12.57	1.6937	2.37	2.81	-0.170295	--	--	--	--	--	--	no FHLG, PTS
Omomyiformes	Omomyidae	UCM_57458	Hemiacodon_gracilis	?	?	na	3.56	--	--	--	--	--	98.9	5.8	6.34	-0.0445104	6.39	13.13	1.64753	2.43	2.75	-0.12371	--	--	--	--	--	--	no FHLG, PTS
Omomyiformes	Omomyidae	UM_32180	Hemiacodon_gracilis	?	?	na	3.64	--	--	--	--	--	96.7	6.21	--	--	6.6	11.6	1.50747	2.54	2.86	-0.118658	--	--	--	--	--	--	no FHLG, PTS
Catarrhini	Hominidae	OH8	Homo_habilis	?	?	na	20.3	--	--	--	--	--	92.6	158.83	212	-0.144376	174	89.1	1.91023	16.38	12.38	0.279979	--	--	--	--	--	--	no FHLG, PTS
Catarrhini	Hominidae	AMNH_HSS_98-315fL	Homo_sapiens	F	53333	SJ1997	27.14	14.6451	4.50711	19.1523	1.30775	0.268312	97.8	178.95	527.7	-0.540711	185	69	1.62393	21.07	12.11	0.553819	18.94	-4.99	2.69	13.95	-0.857689	0.952791	complete	BM an average of 4 populations in SJ1997, without largest (Denmark) and smallest (Guatemala) groups
Catarrhini	Hominidae	AMNH_HSS_98-322fL	Homo_sapiens	F	53333	SJ1997	30.03	19.5812	-0.786368	18.7948	0.959841	-0.040988	96.2	198.72	606.1	-0.557574	211.79	72.09	1.60012	18.44	12.14	0.418016	14.82	-4.95	1.51	9.87	-0.916898	1.18424	complete	BM an average of 4 populations in SJ1997, without largest (Denmark) and smallest (Guatemala) groups
Catarrhini	Hominidae	AMNH_HSS_98-318mL	Homo_sapiens	M	61983	SJ1997	32.15	22.0887	0.880786	22.9694	1.03988	0.0391006	101.3	220.05	702.41	-0.580331	228	80	1.66735	26.23	13.96	0.630708	15.57	-2.88	2.11	12.69	-0.800633	1.10098	complete	BM an average of 4 populations in SJ1997, without largest (Denmark) and smallest (Guatemala) groups
Catarrhini	Hominidae	AMNH_HSS_98-339mL	Homo_sapiens	M	61983	SJ1997	30.18	20.9008	2.19839	23.0992	1.10518	0.10001	93.4	263.5	709.35	-0.495148	258	88.9	1.71103	27.01	13.12	0.722069	20.22	-9.04	1.72	11.18	-1.03268	1.17865	complete	BM an average of 4 populations in SJ1997, without largest (Denmark) and smallest (Guatemala) groups
Catarrhini	Hominidae	AMNH_HSS_98-350mL	Homo_sapiens	M	61983	SJ1997	31.12	21.2952	-1.01179	20.2834	0.952488	-0.0486782	94	228.66	763.99	-0.603159	245.95	80.5	1.63569	24.18	11.72	0.724229	19.64	-7.32	3.64	12.32	-0.953261	0.526093	complete	BM an average of 4 populations in SJ1997, without largest (Denmark) and smallest (Guatemala) groups
Catarrhini	Hominidae	KNM_ER_1464	Homo_sp.	?	?	na	25.6	15.619	2.75663	18.3756	1.17649	0.162537	86.7	156.41	473	-0.553307	166.4	81.1	1.83849	18.84	11.13	0.526338	17.83	-5.99	1.42	11.84	-0.918653	1.42768	complete
Catarrhini	Hominidae	KNM_ER_813	Homo_sp.	?	?	na	23.4	--	--	--	--	--	92.8	139.67	392	-0.51599	139	75.8	1.86086	20.58	10.38	0.684439	--	--	--	--	--	--	no FHLG, PTS
Catarrhini	Hylobatidae	AMNH_11092	Hoolock_hoolock	A	6875	SJ1997	9.48	6.6357	0.177957	6.81366	1.02682	0.0264648	88	45.34	70.6	-0.22142	49.62	35.49	1.61705	6.95	5.24	0.28242	6.29	-0.24	0.77	6.05	-0.712788	1.36828	complete
Catarrhini	Hylobatidae	AMNH_112676	Hoolock_hoolock	F	6880	SJ1997	10.24	6.94535	-0.295299	6.65005	0.957482	-0.0434478	86.6	51.77	71.49	-0.161373	48	35.4	1.63111	9.74	5.4	0.589842	6.23	-0.81	0.7	5.42	-0.76521	1.35362	complete
Catarrhini	Hylobatidae	AMNH_80068	Hoolock_hoolock	F	6880	SJ1997	10.3	6.80115	0.292472	7.09362	1.043	0.0421044	87.5	40.71	74.6	-0.302833	47	37.7	1.70459	6.08	5.46	0.107556	7.89	-1.64	0.29	6.25	-0.816426	2.37731	complete
Catarrhini	Hylobatidae	AMNH_83419	Hoolock_hoolock	F	6880	SJ1997	9.59	6.22655	0.348316	6.57487	1.05594	0.0544318	90.8	41.66	65.44	-0.225796	42.44	33.99	1.65202	5.95	4.69	0.237959	5.33	-1.58	0.25	3.75	-0.884318	2.0149	complete
Catarrhini	Hylobatidae	AMNH_83425	Hoolock_hoolock	F	6880	SJ1997	8.91	6.07675	0.352482	6.42923	1.05801	0.0563851	84.1	35.74	58.8	-0.248936	40.8	34.57	1.68865	5.95	5.39	0.0988458	5.97	-0.66	0.39	5.31	-0.753439	1.91805	complete
Catarrhini	Hylobatidae	AMNH_112720	Hoolock_hoolock	M	6780	SJ1997	9.28	6.7584	-0.712712	6.04569	0.894544	-0.111441	102.1	47.96	59.4	-0.106963	51.36	33.72	1.54866	6.64	5.15	0.254115	8.55	-2.36	0.52	6.19	-0.86763	1.78371	complete
Catarrhini	Hylobatidae	AMNH_83424	Hoolock_hoolock	M	6870	SJ1997	9.67	6.24595	0.414523	6.66047	1.06637	0.0642572	90.6	50.8	64.17	-0.11682	55.77	36.16	1.57734	6.83	5.55	0.207527	6.99	-1.24	0.55	5.75	-0.795547	1.65389	complete
Catarrhini	Hylobatidae	AMNH_119601	Hylobates_lar	A*	5620	SJ1997	7.92	7.2194	-1.58603	5.63337	0.78031	-0.248064	100.7	39.24	57.16	-0.188079	36.57	37.04	1.81238	6.74	5	0.298622	8.65	-2.7	1.13	5.95	-0.89763	0.968026	complete
Catarrhini	Hylobatidae	MCZ_41424	Hylobates_lar	F	5340	SJ1997	9.23	6.2423	0.086228	6.32853	1.01381	0.013719	94.3	43.29	68.03	-0.226014	45.09	37.2	1.71198	7.96	5.3	0.406722	6.08	-0.68	0.5	5.4	-0.754207	1.6864	complete
Catarrhini	Hylobatidae	MCZ_41458	Hylobates_lar	F	5340	SJ1997	6.84	6.4975	-0.30167	6.19583	0.953571	-0.047541	--	--	--	--	--	--	--	--	--	--	5.92	-0.733333	0.66	5.18667	-0.761454	1.36846	no MTF, FFA
Catarrhini	Hylobatidae	MCZ_41538	Hylobates_lar	F	5340	SJ1997	6.76	6.4475	-0.188841	6.25866	0.970711	-0.0297265	--	--	--	--	--	--	--	--	--	--	6.14667	0.336667	0.466667	6.48333	-0.66684	1.93823	no MTF, FFA
Catarrhini	Hylobatidae	MCZ_41415	Hylobates_lar	M	5900	SJ1997	9.81	6.56045	0.276164	6.83661	1.0421	0.0412334	101.7	46.72	74.24	-0.231565	50.3	37.14	1.65569	7.37	5.22	0.34492	6.04	-0.52	1.37	5.52	-0.739173	0.70042	complete
Catarrhini	Hylobatidae	MCZ_41427	Hylobates_lar	M	5900	SJ1997	9.06	5.9921	0.066376	6.05848	1.01108	0.0110163	100.1	41.33	58.75	-0.175851	44.67	35.71	1.67578	5.41	4.84	0.111334	4.39	0.91	0.54	5.3	-0.603388	1.59075	complete
Catarrhini	Hylobatidae	AMNH_146725	Hylobates_lar	M	5900	SJ1997	7.35	3.67375	-0.585685	3.08807	0.840576	-0.173668	99.4	35.66	53.32	-0.201141	36.12	28.09	1.54199	5.26	4.63	0.127574	--	--	--	--	--	--	no FHLG
Catarrhini	Hylobatidae	MCZ_41456	Hylobates_lar	M	5900	SJ1997	9.22	6.7246	0.301812	7.02641	1.04488	0.0439037	--	--	--	--	--	--	--	--	--	--	5.53	-0.196667	0.693333	5.33333	-0.711417	1.34707	no MTF, FFA
Plesiadapiformes	Paromomyidae	USNM_442235	Ignacius_graybullianus	?	?	na	2.07	1.7502	-0.766202	0.983998	0.56222	-0.575861	90.6	1.37	2.67	-0.333634	1.61	6.77	1.67438	0.86	0.55	0.447014	0.73	0.73	0.26	1.46	-0.405465	1.03236	complete
Lemuriformes	Indriidae	AMNH_100504	Indri_indri	A*	6335	SJ1997	9.38	7.00335	2.12036	9.12371	1.30276	0.264488	115	86.53	58.26	0.197788	101.21	46.19	1.52416	9.06	9.06	0	3.47	1.92667	0.856667	5.39667	-0.496517	1.14734	complete
Lemuriformes	Indriidae	USNM_16197	Indri_indri	A*	6335	SJ1997	9.24	7.09065	1.9343	9.02495	1.2728	0.241216	--	--	--	--	--	--	--	--	--	--	1.78667	4.16	0.673333	5.94667	-0.262709	1.4852	no MTF, FFA
Lemuriformes	Indriidae	AMNH_208992	Indri_indri	M	5830	SJ1997	9.72	6.8785	2.93235	9.81085	1.42631	0.355089	110.6	84.43	61.9	0.155201	83.87	42.94	1.54517	8.02	8.02	0	2.89667	3.88	0.433333	6.77667	-0.355888	2.05659	complete
Platyrrhini	Atelidae	AMNH_188156	Lagothrix_lagotricha	F	7020	SJ1997	10.3	5.67215	-0.220986	5.45116	0.96104	-0.0397391	103.4	36.38	63.53	-0.278747	34.17	29.02	1.60231	5.24	5.48	-0.0447836	7.84333	-1.33	1.71667	6.51333	-0.790363	0.64032	complete
Platyrrhini	Atelidae	USNM_538312	Lagothrix_lagotricha	F	7020	SJ1997	10.01	5.69145	-0.690998	5.00045	0.87859	-0.129437	103.8	28.17	56.9	-0.351519	28.73	24.69	1.52743	5.17	4.29	0.186586	6.77	0.2	2.38	6.97	-0.678696	0.381368	complete
Platyrrhini	Atelidae	AMNH_188150	Lagothrix_lagotricha	F	7020	SJ1997	8.72	5.9765	-0.963695	5.01281	0.838753	-0.175839	--	--	--	--	--	--	--	--	--	--	7.72333	-1.56	1.62667	6.16333	-0.812311	0.638938	no MTF, FFA
Platyrrhini	Atelidae	AMNH_188142	Lagothrix_lagotricha	F*	7020	SJ1997	10.65	6.01395	-0.886503	5.12745	0.852592	-0.159474	101	30.51	52.03	-0.266883	30.78	26.43	1.56107	5.53	4.85	0.131209	7.51333	-0.593333	1.88667	6.92	-0.735125	0.606457	complete
Platyrrhini	Atelidae	USNM_311217	Lagothrix_lagotricha	M	7280	SJ1997	10.58	7.51795	-2.2949	5.22304	0.694743	-0.364213	96.1	46.05	71.22	-0.218023	48.36	34.2	1.59289	7.67	5.71	0.295098	6.99	-1.07	3.2	5.92	-0.779666	-0.0779615	complete
Lemuriformes	Lemuridae	AMNH_22912	Lemur_catta	F	2268	TS2012	6.33	4.4171	0.768281	5.18538	1.17393	0.16036	108.2	30.12	25.08	0.0915593	29.32	24.16	1.49556	4.49	5.59	-0.219127	--	--	--	--	--	--	no FHLG
Lemuriformes	Lemuridae	AMNH_170739	Lemur_catta	M	2227	TS2012	7.26	4.5558	0.67319	5.22899	1.14777	0.137817	114.5	28.4	26.76	0.0297405	27.08	23.26	1.49734	4.01	5.57	-0.328604	1.75333	3.76333	0.48	5.51667	-0.275982	1.7486	complete
Lemuriformes	Lemuridae	AMNH_170740	Lemur_catta	M	2227	TS2012	6.13	4.33025	0.592892	4.92314	1.13692	0.128322	--	--	--	--	--	--	--	--	--	--	2.58333	2.51333	0.543333	5.09667	-0.410033	1.54547	no MTF, FFA
Platyrrhini	Callitrichinae	AMNH_185347	Leontopithecus_rosalia	A*	609	SJ1997	4.46	2.5465	-0.305459	2.24104	0.880048	-0.127779	88.4	7.65	10.54	-0.160236	7.53	13.9	1.62244	2.99	1.86	0.474697	2.53	0	0.93	2.53	-0.693147	0.307643	complete
Platyrrhini	Callitrichinae	USNM_588176	Leontopithecus_rosalia	F	598	SJ1997	4.86	2.5478	-0.535976	2.01182	0.789632	-0.236188	70.2	6.82	10.48	-0.214805	7.16	14.4	1.68297	3.08	2	0.431782	2.98	-0.25	0.96	2.73	-0.737917	0.351976	complete
Platyrrhini	Callitrichinae	USNM_588334	Leontopithecus_rosalia	F	598	SJ1997	4.4	2.1799	-0.42917	1.75073	0.803124	-0.219246	82.7	6.61	9.37	-0.174465	7.07	14	1.66113	2.82	1.89	0.40016	3.14	-0.44	0.93	2.7	-0.771479	0.372675	complete
Platyrrhini	Callitrichinae	USNM_588152	Leontopithecus_rosalia	M	620	SJ1997	4.71	2.50555	-0.42192	2.08363	0.831606	-0.184397	75.5	7.44	11.13	-0.201387	7.99	14.51	1.63574	3.29	2.08	0.45852	3.19	-0.48	0.9	2.71	-0.778004	0.409162	complete
Lemuriformes	Lepilemuridae	AMNH_170556	Lepilemur_leucopus	F	561	TS2012	4.51	2.716	0.979953	3.69595	1.36081	0.308078	111.4	12.6	11.92	0.0277396	10.63	16.23	1.60502	3.19	3.33	-0.0429514	1.91	0.956667	0.106667	2.86667	-0.510593	2.59805	complete
Lemuriformes	Lepilemuridae	AMNH_170560	Lepilemur_leucopus	F	561	TS2012	4.69	2.77385	0.602046	3.3759	1.21704	0.196425	114.1	11.68	12.59	-0.0375124	10.48	16.37	1.62072	2.84	3.39	-0.177026	2.49333	0.573333	0.323333	3.06667	-0.595007	1.55652	complete
Lemuriformes	Lepilemuridae	AMNH_170565	Lepilemur_leucopus	F	561	TS2012	3.84	2.5116	0.799171	3.31077	1.31819	0.276261	108.7	8.78	9.7	-0.0498247	6.39	11.72	1.53393	2.75	2.75	0	0.86	1.8	0.273333	2.66	-0.280135	1.58224	complete
Lemuriformes	Lepilemuridae	AMNH_170568	Lepilemur_leucopus	F	561	TS2012	4.74	2.9257	0.934711	3.86041	1.31948	0.27724	115.4	11.94	14.03	-0.0806519	10.75	16.17	1.5957	3.23	3.23	0	2.08	1.12	0.13	3.2	-0.500775	2.51022	complete
Lemuriformes	Lepilemuridae	AMNH_170559	Lepilemur_leucopus	M	543	TS2012	4.26	2.84055	0.413329	3.25388	1.14551	0.13585	117.6	10.6	11.26	-0.0302013	10.27	14.59	1.51572	2.66	3.02	-0.126931	1.09	1.82	0.12	2.91	-0.318141	2.49527	complete
Lemuriformes	Lepilemuridae	AMNH_170569	Lepilemur_leucopus	M	543	TS2012	4.22	2.71975	0.654482	3.37423	1.24064	0.215628	115.5	12.67	11.79	0.0359926	13.65	16.03	1.46759	3.45	3.45	0	2.01	1.13	0.17	3.14	-0.494774	2.22303	complete
Adapiformes	Adapinae	MNHN_QU_11001	Leptadapis_magnus	?	?	na	9.91	7.61885	-0.442029	7.17682	0.941982	-0.0597689	106	59.52	74.99	-0.115521	62.9	35.74	1.5055	6.16	6.64	-0.0750352	-1	8.5	2.01	7.5	0.143101	0.623621	complete
Adapiformes	Adapinae	NMB_QE_496	Leptadapis_magnus	?	?	na	10.66	9.04577	0.840617	9.88639	1.09293	0.0888615	104.3	71	82.23	-0.0734202	70.9	37.99	1.50669	6.12	7.68	-0.227057	0.48	0.18	0.15	0.66	-0.546544	0.788457	complete
Adapiformes	Adapinae	NHMB_QE_261	Leptadapis_magnus	?	?	na	8.7	6.83585	0.138337	6.97419	1.02024	0.0200349	108.6	49.68	62.53	-0.115022	47.93	30.68	1.48874	5.98	6.46	-0.0772087	--	--	--	--	--	--	no FHLG
Lorisiformes	Lorisidae	AMNH_150038	Loris_tardigradus	A*	267	SJ1997	3.34	2.669	-0.617381	2.05162	0.768685	-0.263075	111	6.51	5.32	0.100933	6.27	12.15	1.57944	2.18	2.42	-0.104443	0.433333	1.79667	0.71	2.17	-0.182066	0.42407	complete
Lorisiformes	Lorisidae	AMNH_165931	Loris_tardigradus	F	269	SJ1997	3.03	2.5221	-0.833604	1.6885	0.66948	-0.401254	108.1	5.56	4.58	0.0969496	5.41	11.78	1.62228	1.74	2.17	-0.220842	0.89	1.45667	0.696667	2.37	-0.318837	0.531191	complete
Lorisiformes	Lorisidae	AMNH_34257L	Loris_tardigradus	M	264	SJ1997	2.26	1.9323	-0.499393	1.43291	0.741555	-0.299006	107.7	2.66	2.82	-0.0292054	2.37	6.99	1.51304	1.35	1.41	-0.0434851	0.303333	1.30333	0.43	1.58	-0.175618	0.608248	complete
Lorisiformes	Lorisidae	AMNH_34257R	Loris_tardigradus	M	264	SJ1997	2.3	1.89515	-0.547756	1.34739	0.71097	-0.341126	108.2	2.59	2.83	-0.0443094	2.64	8.5	1.65468	1.36	1.42	-0.0431722	--	--	--	--	--	--	no FHLG
Catarrhini	Cercopithecoidea	MCZ_34714	Macaca_fascicularis	F*	3590	SJ1997	9.39	5.66245	0.005476	5.65697	0.999033	-0.00096754	84.9	36.88	55.6	-0.205257	39.46	33.42	1.67151	5.15	5.15	0	5.43667	-0.736667	0.866667	4.7	-0.768597	0.997516	complete
Catarrhini	Cercopithecoidea	MCZ_35729	Macaca_fascicularis	M	5360	SJ1997	9.29	5.65755	0.117595	5.53995	0.979215	-0.0210046	76.6	37.96	57.1	-0.204136	38.89	32.02	1.63599	6.02	5.18	0.150282	5.21	-1.22	0.466667	3.99	-0.835412	1.45278	complete
Catarrhini	Cercopithecoidea	MCZ_35736	Macaca_fascicularis	M	5360	SJ1997	8.64	5.32345	-0.321117	5.00233	0.939679	-0.0622172	83.6	36.32	48.13	-0.140769	37.15	30.45	1.6086	6.13	4.98	0.207765	6.26	-1.98	0.49	4.28	-0.901225	1.47416	complete
Catarrhini	Cercopithecoidea	MCZ_35613	Macaca_fascicularis	M	5360	SJ1997	8.84	--	--	--	--	--	--	--	--	--	--	--	--	--	--	--	5.95667	-1.96667	0.386667	3.99	-0.913446	1.64084	no MTF, FFA	Is this repeat of MCZ 35631?
Catarrhini	Cercopithecoidea	MCZ_35602	Macaca_nemestrina	F	6500	SJ1997	10.15	6.14495	0.273222	6.41817	1.04446	0.0435027	83.5	53.51	67.43	-0.115611	56.45	39.68	1.66417	5.84	6.24	-0.0662494	5.81	0.3	0.93	6.11	-0.668291	1.18935	complete
Catarrhini	Cercopithecoidea	MCZ_35631	Macaca_nemestrina	F	6500	SJ1997	10.16	6.2703	0.70365	6.97395	1.11222	0.106358	82.1	49.33	68.2	-0.161956	58.58	39.18	1.63297	5.98	5.35	0.111324	5.26	-0.34	0.58	4.92	-0.727116	1.44489	complete
Catarrhini	Cercopithecoidea	MCZ_35687	Macaca_nemestrina	F	6500	SJ1997	9.57	5.85015	-0.750987	5.09916	0.871629	-0.137391	83.7	44.65	61.77	-0.162282	46.35	33.26	1.58624	4.8	4.8	0	6.8	-1.47	0.69	5.33	-0.82233	1.35127	complete
Catarrhini	Cercopithecoidea	MCZ_35670	Macaca_nemestrina	M	11200	SJ1997	11.58	7.50735	-0.613013	6.89434	0.918345	-0.0851822	85.8	79.06	101.06	-0.122754	79.1	43.82	1.59473	6.3	6.3	0	7.99	-1.52	0.68	6.47	-0.80421	1.55969	complete
Adapiformes	Asiadapinae	GU_748	Marcgodinotius_indicus	?	?	na	1.96	1.49025	0.37369	1.86394	1.25076	0.223749	106.9	2.64	3.25	-0.103938	3.05	8.31	1.55989	1.26	1.36	-0.076373	0.326667	1.13667	0.273333	1.46333	-0.201499	0.984633	complete
Adapiformes	Asiadapinae	GU_749	Marcgodinotius_indicus	?	?	na	2.1	1.7125	0.36132	2.07382	1.21099	0.191438	109.7	3.29	3.71	-0.0600722	3.48	8.29	1.49153	1.15	1.62	-0.342664	-0.0833333	1.65333	0.166667	1.57	0.0545391	1.54969	complete
Adapiformes	Asiadapinae	GU_1641	Marcgodinotius_indicus	?	?	na	2.07	1.89005	-0.164541	1.72551	0.912944	-0.0910812	105.6	3.02	3.6	-0.0878385	3.02	8.33	1.56724	1.38	1.49	-0.0766926	--	--	--	--	--	--	no FHLG
Lemuriformes	Megaladapidae	DPC_120a	Megaladapis_sp.	?	?	na	16.29	10.8261	-3.39152	7.43458	0.686728	-0.375817	129.1	124.63	156.8	-0.114811	125.1	66.7	1.78565	11.52	6.8	0.527162	8.2	1.09	6.1	9.29	-0.632691	-0.272497	complete
Lemuriformes	Megaladapidae	DPC_13733a	Megaladapis_sp.	?	?	na	15.55	11.3377	-3.53826	7.79949	0.687922	-0.374079	135.5	104.72	124.6	-0.0869092	113	67	1.841	10.49	7.51	0.334187	13.54	-3.26	1.71	10.28	-0.840325	1.10056	complete
Lemuriformes	Megaladapidae	DPC_18936	Megaladapis_sp.	?	?	na	19.49	13.7046	-6.44973	7.25487	0.529375	-0.636058	136.4	162.67	180	-0.0506166	157	72.9	1.76097	12.36	7.9	0.447603	8.97	0.32	5.84	9.29	-0.675774	-0.228939	complete
Lemuriformes	Megaladapidae	DPC_7950	Megaladapis_sp.	?	?	na	17.44	13.3071	-5.25975	8.04735	0.604741	-0.502955	134.7	158.19	171.24	-0.0396346	169	84.8	1.87535	11.72	6.54	0.58336	12.84	0.62	5.24	13.46	-0.669847	0.250254	complete
Lemuriformes	Megaladapidae	DPC_17176	Megaladapis_sp.	?	?	na	17.23	11.1388	-2.08805	9.0508	0.812544	-0.207586	--	--	--	--	--	--	--	--	--	--	11.07	-1.07	4.6	10	-0.745265	0.0833816	no MTF, FFA
Lemuriformes	Megaladapidae	DPC_7821	Megaladapis_sp.	?	?	na	15.84	13.2307	-4.26501	8.96564	0.677642	-0.389136	--	--	--	--	--	--	--	--	--	--	11.52	1.16	6.93	12.68	-0.646327	-0.088981	no MTF, FFA
Lemuriformes	Megaladapidae	DPC_120b	Megaladapis_sp.	?	?	na	15.38	11.3731	-3.5374	7.8357	0.688968	-0.37256	--	--	--	--	--	--	--	--	--	--	--	--	--	--	--	--	no FHLG
Lemuriformes	Cheirogaleidae	AMNH_174383	Microcebus_griseorufus	F	64	R2010	1.67	1.149	0.29214	1.44114	1.25426	0.226542	97.2	1.55	1.93	-0.109633	1.52	6.31	1.63278	1.01	1.01	0	0.16	0.96	0.07	1.12	-0.133531	2.07944	complete
Lemuriformes	Cheirogaleidae	AMNH_174415	Microcebus_griseorufus	F	64	R2010	1.71	1.1461	0.317229	1.46333	1.27679	0.244349	100.7	1.79	1.92	-0.0350548	1.74	6.39	1.57779	1.01	1.14	-0.121078	0.67	0.44	0.07	1.11	-0.472253	2.07047	complete
Lemuriformes	Cheirogaleidae	AMNH_174423	Microcebus_griseorufus	F	64	R2010	1.73	1.06575	0.368819	1.43457	1.34607	0.297186	102.5	1.53	2.01	-0.136433	1.54	5.62	1.51044	1	1.01	-0.00995033	0.25	1.01	0.18	1.26	-0.180998	1.25276	complete
Lemuriformes	Cheirogaleidae	AMNH_174428	Microcebus_griseorufus	F	64	R2010	1.69	1.09745	0.257025	1.35448	1.2342	0.210425	101.2	1.67	1.79	-0.034696	1.59	6.37	1.61973	1.13	1.13	0	-0.02	1.19	0.176667	1.17	0.0172418	1.19735	complete
Lemuriformes	Cheirogaleidae	AMNH_174430	Microcebus_griseorufus	F	64	R2010	1.62	1.0756	0.325086	1.40069	1.30224	0.264083	101.6	1.56	1.89	-0.0959455	1.55	5.79	1.537	0.96	1.17	-0.197826	0.233333	0.92	0.18	1.15333	-0.184246	1.16431	complete
Lemuriformes	Cheirogaleidae	AMNH_174431	Microcebus_griseorufus	F	64	R2010	1.66	1.1539	0.194533	1.34843	1.16859	0.155796	105.9	1.67	1.9	-0.0645151	1.74	6.17	1.54276	1.05	1.18	-0.116724	0.283333	0.913333	0.193333	1.19667	-0.212502	1.12973	complete
Lemuriformes	Cheirogaleidae	AMNH_174471	Microcebus_griseorufus	M	52	R2010	1.65	1.15675	0.277185	1.43393	1.23962	0.214808	106.2	1.84	1.93	-0.0238772	1.92	6.29	1.5128	1.08	1.08	0	0.25	0.89	0.17	1.14	-0.198275	1.20984	complete
Lemuriformes	Cheirogaleidae	AMNH_174472	Microcebus_griseorufus	M	52	R2010	1.69	1.0915	0.358942	1.45044	1.32885	0.284315	106.3	1.47	1.72	-0.0785309	1.59	5.62	1.49446	1.07	1.07	0	0.35	0.72	0.12	1.07	-0.282998	1.49478	complete
Lemuriformes	Cheirogaleidae	AMNH_174500	Microcebus_griseorufus	M	52	R2010	1.96	1.17395	0.377843	1.55179	1.32186	0.279037	105.4	1.95	2.41	-0.105899	2.02	6.45	1.51253	1.17	1.27	-0.0820132	0.11	1.27	0.22	1.38	-0.0766926	1.14306	complete
Lemuriformes	Cheirogaleidae	AMNH_185627	Microcebus_griseorufus	M	52	R2010	1.69	1.0802	0.29965	1.37985	1.2774	0.244829	104.2	1.43	1.81	-0.117826	1.56	5.91	1.5543	1.06	1.06	0	0.12	0.94	0.14	1.06	-0.107246	1.33123	complete
Lemuriformes	Cheirogaleidae	DPC_0137	Mirza_coquereli	A*	309	TS2012	3.23	2.0151	0.460339	2.47544	1.22844	0.205749	106.9	4.69	6.2	-0.139558	4.83	10.13	1.52808	2.17	1.9	0.132873	1.9	0.33	0.27	2.23	-0.616276	1.41819	complete
Lemuriformes	Cheirogaleidae	DPC_1139	Mirza_coquereli	A*	309	TS2012	3.12	2.0219	0.399488	2.42139	1.19758	0.180303	109.7	4.69	6.01	-0.123996	4.79	10.06	1.5253	2.04	1.94	0.0502618	0.96	1.32	0.32	2.28	-0.351398	1.27046	complete
Plesiadapiformes	Plesiadapidae	AMNH_17379	Nannodectes_gidleyi	?	?	na	2.9	2.27285	-0.728498	1.54435	0.679478	-0.38643	103.7	3.41736	6.6619	-0.333768	3.78	9.69889	1.60715	1.41	1.09	0.257412	1.07	1.62	0.376667	2.69	-0.334878	1.27279	complete
Catarrhini	Cercopithecoidea	MCZ_37327	Nasalis_larvatus	M	20400	SJ1997	14.18	9.26435	0.90981	10.1742	1.09821	0.0936775	82.3	98.15	163.86	-0.256258	107.8	52.34	1.61762	11.44	7.17	0.46721	9.22	-4.35667	0.42	4.86333	-1.06327	1.75608	complete
Catarrhini	Cercopithecoidea	MCZ_37328	Nasalis_larvatus	M	20400	SJ1997	14.84	9.9983	1.58368	11.582	1.15839	0.147035	79	114.73	168.26	-0.191464	129.34	56.15	1.5968	11	6.73	0.49132	10.0333	-3.13667	0.616667	6.89667	-0.898049	1.72132	complete
Catarrhini	Cercopithecoidea	MCZ_41557	Nasalis_larvatus	M	20400	SJ1997	15.31	9.7434	2.26312	12.0065	1.23227	0.20886	86.1	123.35	191.45	-0.2198	129.05	54.01	1.55907	12.85	8.37	0.42869	10.3533	-0.403333	0.633333	9.95	-0.713213	2.06118	complete
Catarrhini	Cercopithecoidea	MCZ_41561	Nasalis_larvatus	M	20400	SJ1997	15.18	10.5462	0.886439	11.4326	1.08405	0.0807071	78.6	111.05	169.76	-0.212203	121.51	51.53	1.54217	12.94	6.98	0.617274	10.23	-0.5	1.24	9.73	-0.718516	1.36696	complete
Omomyiformes	Microchoerinae	ISE-M-BFI-811	Necrolemur_antiquus	?	?	na	2.59	1.67095	1.03755	2.7085	1.62094	0.483004	85.5	4.37	6.01	-0.159331	3.82	9.01	1.52821	1.98	2.17	-0.0916303	0.7	0.58	0.12	1.28	-0.436237	1.67398	complete
Omomyiformes	Microchoerinae	ISE-M-BFI-812	Necrolemur_antiquus	?	?	na	2.66	1.8507	0.992242	2.84294	1.53614	0.429275	96.5	5.26	7.12	-0.151388	5.01	10.03	1.49986	2.21	2.61	-0.166358	1.72	0.32	0.14	2.04	-0.611469	1.98592	complete
Omomyiformes	Microchoerinae	ISE-M-BFI-813	Necrolemur_antiquus	?	?	na	2.59	1.816	0.75452	2.57052	1.41548	0.347472	92	4.88	6.04	-0.106629	4.81	9.67	1.48368	2.04	2.2	-0.0755076	1.28	0.07	0.14	1.35	-0.666879	1.57307	complete
Omomyiformes	Microchoerinae	ISE-M-BFI-814	Necrolemur_antiquus	?	?	na	2.48	1.72085	0.718063	2.43891	1.41727	0.348734	84.3	4.1	4.77	-0.0756797	3.97	9.45	1.55663	2.06	2.06	0	0.92	0.29	0.11	1.21	-0.565502	1.70475	complete
Platyrrhini	Cebinae	IGM-KU_89031	Neosaimiri_fieldsi	?	?	na	4.15	2.9589	0.240948	3.19985	1.08143	0.0782857	99.8	--	--	-0.16	--	--	1.77	--	--	0.33	3.12	-0.09	0.49	3.03	-0.707889	1.12877	complete
Adapiformes	Notharctidae	AMNH_11474	Notharctus_tenebrosus	?	?	na	6.12	4.5353	1.77531	6.31061	1.39144	0.330341	108	23.92	28.09	-0.0803494	27.43	23.39	1.49649	4.14	4.56	-0.0966268	0.716667	3.24667	0.246667	3.96333	-0.166213	2.08366	complete
Adapiformes	Notharctidae	AMNH_129382	Notharctus_tenebrosus	?	?	na	6.3	4.73325	2.06189	6.79514	1.43562	0.361596	101.4	25.3	28.67	-0.0625234	27.92	23.07	1.47386	4.34	4.96	-0.133531	1.39333	2.97	0.4	4.36333	-0.277122	1.69638	complete
Adapiformes	Notharctidae	AMNH_13024	Notharctus_tenebrosus	?	?	na	7.12	4.87935	2.39151	7.27086	1.49013	0.398863	107	28.57	--	--	27.47	23.58	1.50385	5.17	5.17	0	0.32	4.18	0.36	4.5	-0.0686965	1.83258	complete
Adapiformes	Notharctidae	AMNH_131955	Notharctus_tenebrosus	?	?	na	6.5	4.72205	2.19144	6.91349	1.46409	0.381232	108.9	28.79	27.4	0.0247425	27.35	24.16	1.53034	4.94	4.77	0.035019	1.11	3.19	0.28	4.3	-0.229634	2.03843	complete
Adapiformes	Notharctidae	UCM_65789	Notharctus_tenebrosus	?	?	na	7.07	5.005	1.68617	6.69117	1.3369	0.290352	116	28.61	36.7	-0.12451	28.28	25.82	1.58007	4.92	5.35	-0.083788	1.9	2.75	0.5	4.65	-0.342598	1.53687	complete
Adapiformes	Notharctidae	UCM_68994	Notharctus_tenebrosus	?	?	na	7.93	5.79125	2.65416	8.44541	1.4583	0.377274	107.7	43.75	--	--	47.73	33.83	1.58857	5.9	6.28	-0.0624176	0.96	3.97	0.33	4.93	-0.177917	2.01085	complete
Adapiformes	Notharctidae	UCM_70032	Notharctus_tenebrosus	?	?	na	8.4	5.84075	2.11566	7.95641	1.36222	0.309119	105.1	39.14	47.8	-0.0999403	49.06	32.87	1.54604	5.27	6.13	-0.151164	3.63	2.54	0.35	6.17	-0.462684	2.17637	complete
Adapiformes	Notharctidae	AMNH_11478L	Notharctus_tenebrosus	?	?	na	7	--	--	--	--	--	108.5	38.65	na	--	29.95	25.11	1.5235	4.36	5.27	-0.189558	--	--	--	--	--	--	no FHLG, PTS
Adapiformes	Notharctidae	AMNH_11478R	Notharctus_tenebrosus	?	?	na	6.97	--	--	--	--	--	109.2	33.77	35.05	-0.0186014	33.72	25.68	1.48667	--	--	--	--	--	--	--	--	--	no FHLG, PTS
Adapiformes	Notharctidae	AMNH_12570	Notharctus_tenebrosus	?	?	na	6.86	--	--	--	--	--	105.8	32.68	36.94	-0.0612659	39.74	27.1	1.45835	5.47	5.8	-0.0585793	--	--	--	--	--	--	no FHLG, PTS
Adapiformes	Notharctidae	AMNH_11483	Notharctus_tenebrosus	?	?	na	5.75	4.83145	1.03712	5.86857	1.21466	0.194465	--	--	--	--	--	--	--	--	--	--	3.08	0.99	0.26	4.07	-0.563469	2.05757	no MTF, FFA
Adapiformes	Notharctidae	AMNH_12000	Notharctus_tenebrosus	?	?	na	5.72	4.47155	2.48777	6.95932	1.55636	0.442347	--	--	--	--	--	--	--	--	--	--	2.61	1.97333	0.3	4.58333	-0.450728	2.03325	no MTF, FFA
Adapiformes	Notharctidae	UCM_60918	Notharctus_venticolus	?	?	na	6.94	5.36915	1.33016	6.69931	1.24774	0.221335	103.4	37.52	36.89	0.00846681	30.71	24.54	1.48801	4.53	5.22	-0.141775	4.35	0.95	0.74	5.3	-0.599251	1.27566	complete
Adapiformes	Notharctidae	UCM_62671	Notharctus_venticolus	?	?	na	7.21	5.35935	2.4153	7.77465	1.45067	0.372026	95.6	35.08	38.41	-0.0453433	38.04	26.92	1.47355	4.45	5.18	-0.151901	2.35	1.98	0.27	4.33	-0.43355	2.08175	complete
Adapiformes	Notharctidae	UCM_60920	Notharctus_venticolus	?	?	na	7.35	--	--	--	--	--	107.9	37.38	45.56	-0.0989472	30.84	26.54	1.56425	4.73	5.85	-0.212516	--	--	--	--	--	--	no FHLG, PTS
Lorisiformes	Lorisidae	AMNH_90381	Nycticebus_coucang	A*	653	SJ1997	3.62	3.2059	-1.121	2.0849	0.650331	-0.430274	108.5	8.81	5.83	0.206435	8.64	13.63	1.53407	2.22	3.09	-0.330664	1.49667	0.89	0.846667	2.34	-0.494453	0.323452	complete
Lorisiformes	Lorisidae	AMNH_212953	Nycticebus_coucang	A*	653	SJ1997	3.96	3.2961	-0.879337	2.41676	0.733219	-0.310311	--	--	--	--	--	--	--	--	--	--	0.22	2.40667	0.74	2.61	-0.0809265	0.567308	no MTF, FFA
Lorisiformes	Lorisidae	AMNH_102027	Nycticebus_coucang	F	626	SJ1997	3.97	3.38805	-1.47673	1.91132	0.564137	-0.572458	113.3	10.93	6.61	0.251464	11.23	17.17	1.63387	2.42	2.79	-0.142274	1.84333	1.45	1.07667	3.25	-0.449277	0.411638	complete
Lorisiformes	Lorisidae	AMNH_16591	Nycticebus_coucang	M	679	SJ1997	3.43	2.532	-0.320584	2.21142	0.873387	-0.135376	113.5	10.34	6.43	0.237523	9.59	15.24	1.59356	2.2	2.57	-0.155449	0.87	1.71	0.83	2.58	-0.290585	0.440972	complete
Omomyiformes	Omomyidae	UM_100600	Omomys_carteri	?	?	na	2.75	1.7425	0.686812	2.42931	1.39415	0.332287	106.3	5.08	5.11	-0.00294407	4.03	8.21	1.40847	1.87	2.24	-0.180537	1.89	-0.31	0.17	1.58	-0.78673	1.53623	complete
Omomyiformes	Omomyidae	UM_38321	Omomys_carteri	?	?	na	2.67	1.5955	0.788766	2.38427	1.49437	0.401704	97.7	3.95	4.37	-0.0505237	3.93	8.84	1.49497	1.49	1.72	-0.143548	1.71333	-0.413333	0.0766667	1.3	-0.840683	2.13751	complete
Omomyiformes	Omomyidae	UM_98648	Omomys_carteri	?	?	na	2.72	1.7535	0.470337	2.22384	1.26823	0.23762	96.3	4.49	4.31	0.0204574	5.05	9.81	1.47371	1.88	2.26	-0.184093	1.85	-0.26	0.126667	1.59	-0.771737	1.83678	complete
Omomyiformes	Omomyidae	UM_99806	Omomys_carteri	?	?	na	2.54	1.6824	0.552389	2.23479	1.32833	0.283925	104.3	4.59	5.36	-0.077542	4.61	10.05	1.54346	1.89	2.27	-0.183203	1.64	-0.24	0.13	1.4	-0.775385	1.68355	complete
Omomyiformes	Omomyidae	DPC_013285	Omomys_carteri	?	?	na	2.51	1.6357	0.498979	2.13468	1.30506	0.266245	102.2	3.88	4.52	-0.0763384	3.95	9.36	1.54959	2.05	2.05	0	--	--	--	--	--	--	no FHLG
Lorisiformes	Galagidae	AMNH_187364L	Otolemur_crassicaudatus	F	1110	SJ1997	4.23	3.1725	0.373791	3.54629	1.11782	0.111382	107.2	20.19	13.97	0.184138	19.44	20.49	1.53627	3.71	4.56	-0.206291	2.19	0.99	0.32	3.18	-0.523947	1.60317	complete
Lorisiformes	Galagidae	AMNH_187364R	Otolemur_crassicaudatus	F	1110	SJ1997	4.25	3.1384	0.644684	3.78308	1.20542	0.186826	108.4	18.3	13.8	0.141116	19.9	19.39	1.4694	3.97	4.58	-0.142933	2.1	0.93	0.27	3.03	-0.526543	1.72475	complete
Lorisiformes	Galagidae	AMNH_216240	Otolemur_crassicaudatus	F	1110	SJ1997	4.35	3.64725	0.607846	4.2551	1.16666	0.154144	111.9	25.52	18.3	0.166281	26.99	25.43	1.5882	3.77	5.54	-0.384919	2.49	1.18	0.25	3.67	-0.517885	1.99334	complete
Lorisiformes	Galagidae	AMNH_80801L	Otolemur_crassicaudatus	M	1190	SJ1997	5.76	4.2911	0.225116	4.51622	1.05246	0.0511314	108.8	31.02	21.38	0.186088	33.6	25.64	1.48689	4.4	6.4	-0.374693	3.13	1.36	0.27	4.49	-0.528924	2.11804	complete
Lorisiformes	Galagidae	AMNH_80801R	Otolemur_crassicaudatus	M	1190	SJ1997	5.37	4.18895	0.067597	4.25655	1.01614	0.0160082	108.2	26.54	19.1	0.164482	28	27.5	1.64808	4.76	5.4	-0.126151	2.83	1.18	0.3	4.01	-0.533996	1.89962	complete
Omomyiformes	Omomyidae	CM_70905	Ourayia_uintensis	?	?	na	5.84	3.689	1.32223	5.01123	1.35843	0.306327	90.1	18.21	23.52	-0.12794	18.7	22.9	1.66688	--	--	--	3.31	0.7	0.32	4.01	-0.601819	1.83508	complete
Omomyiformes	Omomyidae	SDSNH_69378	Ourayia_uintensis	?	?	na	5.02	3.48195	0.543476	4.02543	1.15608	0.145038	97.1	15.07	16.51	-0.0456301	14.84	18.49	1.56857	3.43	4.73	-0.321365	3.1	-0.56	0.32	2.54	-0.79772	1.37845	complete
Lemuriformes	Lemuriformes	DPC_9913	Pachylemur_insignis	?	?	na	12.39	--	--	--	--	--	104.5	72.23	--	--	78.97	43.04	1.5776	9.01	7.77	0.148065	--	--	--	--	--	--	no FHLG, PTS
Lemuriformes	Palaeopropithecidae	DPC_18814A	Palaeopropithecus_sp.	?	?	na	10.37	7.92675	-3.56935	4.3574	0.549708	-0.598368	132.3	112.67	57.66	0.33495	118.87	46.15	1.44288	10.41	15.72	-0.412167	5.35	5.1	3	10.45	-0.413408	0.554843	complete
Lemuriformes	Palaeopropithecidae	DPC_18814B	Palaeopropithecus_sp.	?	?	na	11.02	--	--	--	--	--	141.8	120.25	53.34	0.406443	121.21	42.88	1.35964	10.67	15.1	-0.347259	5.77	3.83	3.06	9.6	-0.470654	0.450201	no PTS	Best-fit cylinder not a reasonable approximation of trochlear curvature
Lemuriformes	Palaeopropithecidae	DPC_18814C	Palaeopropithecus_sp.	?	?	na	9.92	6.167	-1.07569	5.09131	0.825574	-0.191677	136.2	110.8	--	--	111.2	42.29	1.38889	9.78	14.12	-0.367253	7.31	2.5	2.49	9.81	-0.556845	0.677972	complete
Lemuriformes	Palaeopropithecidae	DPC_18814D	Palaeopropithecus_sp.	?	?	na	10.6	--	--	--	--	--	138.8	106.13	55.6	0.323241	116.28	47.59	1.48462	--	--	--	7.76	1.54	1.89	9.3	-0.606722	0.90029	no FHLG, PTS
Catarrhini	Hominidae	AMNH_89354	Pan_sp._(troglodytes)	F	45800	SJ1997	17.7	12.9124	-1.28152	11.6309	0.900753	-0.104524	88.8	143.62	333.79	-0.421671	168.94	66.52	1.63273	13.03	8.11	0.474157	16.02	-0.45	3.62	15.57	-0.707495	0.765725	complete
Catarrhini	Hominidae	AMNH_89426	Pan_troglodytes	F	41600	SJ1997	17.89	12.1613	0.668519	12.8298	1.05497	0.0535135	82.2	170.12	321.03	-0.317515	174.22	64.72	1.58991	11.12	8.44	0.275763	14.3	-2.03	2.34	12.27	-0.772626	0.963859	complete
Catarrhini	Hominidae	NMNH_176227	Pan_troglodytes	F	45800	SJ1997	18.68	13.8986	-0.456783	13.4418	0.967134	-0.0334177	94.2	149.67	335.26	-0.403237	174.83	67.67	1.63274	14.59	10.15	0.362863	14.32	-3.15	1.73	11.17	-0.825055	1.17196	complete
Catarrhini	Hominidae	NMNH_176229	Pan_troglodytes	F	45800	SJ1997	19.63	15.7008	-1.01293	14.6879	0.935486	-0.0666895	89.1	217.36	380.76	-0.280307	230.02	79.1	1.65163	15.12	12.8	0.166573	18.4267	-2.04	2.16667	16.3867	-0.753532	1.33013	complete
Catarrhini	Hominidae	NMNH_220062	Pan_troglodytes	F	45800	SJ1997	20.74	14.1341	-0.426972	13.7071	0.969791	-0.0306743	87.2	181.14	344.75	-0.321775	199.79	73.58	1.64974	--	--	--	12.3633	0.516667	2.47	12.88	-0.672886	0.95831	complete
Catarrhini	Hominidae	AMNH_167343	Pan_troglodytes	F	45800	SJ1997	17.86	15.1251	0.307241	15.4324	1.02031	0.0201097	--	--	--	--	--	--	--	--	--	--	12.9633	2.97667	3.1	15.94	-0.595125	0.944282	no MTF, FFA
Anthropoidea	Parapithecidae	DPC_1001	Parapithecid	?	?	na	4.76	3.0429	0.446892	3.48979	1.14686	0.137031	83.2	13.29	15.15	-0.0654943	15.29	20.34	1.64899	3.37	2.83	0.174636	3.48	-1.19	0.13	2.29	-0.92412	2.17563	complete
Anthropoidea	Parapithecidae	DPC_1130	Parapithecid	?	?	na	5.91	3.0007	0.568301	3.569	1.18939	0.17344	79.4	30.75	26.64	0.0717381	26.94	27.66	1.67318	5.73	4.49	0.243863	4.41	-0.95	0.3	3.46	-0.821789	1.75209	complete
Anthropoidea	Parapithecidae	DPC_3054	Parapithecid	?	?	na	5.14	3.42635	0.806249	4.2326	1.23531	0.211321	93.1	20.4	20.76	-0.00874658	19.27	21.91	1.60767	4.66	3.63	0.249783	3.72	-1.36	0.26	2.36	-0.946343	1.51259	complete
Anthropoidea	Parapithecidae	DPC_5027	Parapithecid	?	?	na	4.74	3.06645	0.346715	3.41317	1.11307	0.107119	79.7	12.71	15.5	-0.0992255	14.06	20.9	1.71808	3.28	2.81	0.154659	3.68	-1	0.23	2.68	-0.864212	1.76235	complete
Anthropoidea	Parapithecidae	DPC_5416	Parapithecid	?	?	na	5.05	3.26995	0.744283	4.01423	1.22761	0.205072	83.2	17.15	18.07	-0.0261275	17.38	21.79	1.65379	4.01	3.3	0.194869	0.18	-0.06	0.01	0.12	-0.916291	1.79176	complete
Anthropoidea	Parapithecidae	DPC_8703	Parapithecid	?	?	na	5.55	--	--	--	--	--	77.2	18.75	--	--	21.29	23.81	1.64099	4.89	3.73	0.270784	--	--	--	--	--	--	no FHLG, PTS
Adapiformes	Notharctidae	USGS_21782	Pelycodus_jarrovii	?	?	na	7.96	--	--	--	--	--	99.1	44.37	na	--	45.63	30.09	1.49391	5.29	5.84	-0.0989126	--	--	--	--	--	--	no FHLG, PTS
Lorisiformes	Lorisidae	AMNH_269851	Perodicticus_potto	F	1100	SJ1997	4.63	3.6256	-0.96275	2.66285	0.734458	-0.308623	108.5	11.44	10.93	0.0228023	10.55	16.9	1.64925	3	2.38	0.231512	1.21667	1.72	0.61	2.95	-0.345311	0.882954	complete
Lorisiformes	Lorisidae	AMNH_269907	Perodicticus_potto	F	1100	SJ1997	5.04	4.2519	-1.70272	2.54918	0.599539	-0.511594	109.3	12.4	13.51	-0.0428668	12.16	18.86	1.68797	2.91	2.43	0.180262	0.44	2.77	0.78	3.21	-0.128456	0.721585	complete	Typo in Boyer et al. 2015: AMNH_269902. Corrected in Yapuncich et al. 2017 to AMNH_269907
Lorisiformes	Lorisidae	AMNH_86898	Perodicticus_potto	F	1100	SJ1997	3.77	3.0741	-0.665099	2.409	0.783644	-0.2438	116.7	11.5	8.79	0.134366	11.49	16.38	1.57532	2.51	2.51	0	-0.53	3.71667	1.1	3.16	0.183588	0.362115	complete
Lorisiformes	Lorisidae	AMNH_184597	Perodicticus_potto	M	1100	SJ1997	4.54	3.5893	-1.64281	1.94649	0.542304	-0.611929	116.1	9.13	8.61	0.0293207	8.72	16.64	1.729	2.45	2.78	-0.126363	-0.846667	3.74	0.8	2.86	0.35103	0.580818	complete
Lorisiformes	Lorisidae	AMNH_52698	Perodicticus_potto	M	1100	SJ1997	4.38	3.66125	-1.34362	2.31763	0.633016	-0.45726	110.4	11.12	10.41	0.0329892	10.6	15.73	1.57514	2.7	2.39	0.121958	0.46	2.41	0.77	2.87	-0.14866	0.62253	complete
Lorisiformes	Lorisidae	AMNH_52708	Perodicticus_potto	M	1100	SJ1997	4.28	3.52245	-0.965854	2.5566	0.725801	-0.32048	112.2	10.2	11.17	-0.0454219	9.49	15.66	1.62599	2.87	2.24	0.247836	0.92	2.27	0.85	3.26	-0.248584	0.651099	complete
Lemuriformes	Cheirogaleidae	MNHN_1880_2535	Phaner_furcifer	A	400	Sea2003	3.97	2.96525	0.369058	3.33431	1.12446	0.117304	106.8	14.72	12.6485	0.0758342	14.72	20.1338	1.6578	3.1	3.41	-0.0953102	1.83	1	0.41	2.83	-0.498739	1.23873	complete
Lemuriformes	Cheirogaleidae	MNHN_1880_2536	Phaner_furcifer	A	400	Sea2003	3.78	2.87195	0.781049	3.653	1.27196	0.240557	109.9	10.52	14.1336	-0.147638	10.52	16.0613	1.59977	2.92	2.78	0.0491327	1.18	1.51	0.61	2.69	-0.363713	0.79069	complete
Lemuriformes	Cheirogaleidae	MNHN_1924_158	Phaner_furcifer	A	400	Sea2003	3.27	2.4766	0.531117	3.00772	1.21445	0.194295	105.5	8.07	9.1538	-0.0630078	8.07	13.6028	1.5662	2.81	2.35	0.178769	1.59	0.53	0.39	2.12	-0.559616	0.999877	complete
Platyrrhini	Pithecinae	AMNH_187978	Pithecia_monachus	F*	2110	SJ1997	7.95	5.4115	-1.46012	3.95138	0.730181	-0.314463	96	22.66	37.6	-0.253201	23.01	24.79	1.64248	5.33	3.78	0.343627	5.46333	-0.333333	0.963333	5.13	-0.725119	0.979314	complete	Typo in Boyer et al. 2015: AMNH_184579. Corrected in Yapuncich et al. 2017 to AMNH_184597
Platyrrhini	Pithecinae	AMNH_202373	Pithecia_pithecia	F	1580	SJ1997	7.47	4.47805	0.045126	4.52318	1.01008	0.0100267	94.9	20.76	34.8	-0.258295	20.62	25.41	1.72201	4.94	3.98	0.216084	4.2	-0.54	1.19333	3.66	-0.764323	0.427565	complete
Platyrrhini	Pithecinae	AMNH_149149	Pithecia_pithecia	M	1940	SJ1997	6.33	4.10845	-0.104062	4.00439	0.974671	-0.0256551	99.8	17.2	26.15	-0.20947	17.23	22.38	1.68484	5.12	3.62	0.34668	4.50333	-0.643333	1.16667	3.86	-0.77319	0.503369	complete
Plesiadapiformes	Plesiadapidae	UM_87990	Plesiadapis_cookei	?	?	na	5.14	5.4601	-2.78642	2.67367	0.489675	-0.714013	100.4	8.96	17.3	-0.328968	9.87	16.77	1.67484	2.34	1.35	0.550046	1.45	3.03333	1.01	4.48333	-0.280219	0.797269	complete
Plesiadapiformes	Plesiadapidae	UM_94816	Plesiadapis_rex	?	?	na	3.77	2.951	-1.19458	1.75642	0.595194	-0.518868	102.7	5.87	9.25	-0.227384	5.57	12.25	1.64683	1.53	1.05	0.376478	0.476667	2.68333	0.65	3.16	-0.140495	0.888208	complete
Anthropoidea	Anthropoidea	NMMP_39	Pondaungia_(?)	?	?	na	7.45	4.57485	0.713538	5.28839	1.15597	0.14494	93	25.38	34.51	-0.153644	26.27	23.57	1.52576	5.38	5.76	-0.0682491	3.89	-1.67	0.266667	2.22	-1.01242	1.42612	complete
Catarrhini	Hominidae	NMNH_142169	Pongo_pygmaeus	F	35800	SJ1997	20.01	11.9914	-4.90282	7.08853	0.591137	-0.525708	78.3	129.42	248.64	-0.326472	124	70.1	1.83978	7.62	6.77	0.118275	18.1267	-3.03	3.49	15.0967	-0.788778	0.771425	complete
Catarrhini	Hominidae	NMNH_142170	Pongo_pygmaeus	F	35800	SJ1997	19.5	11.637	-3.81476	7.82219	0.672185	-0.397221	86.2	100.28	271.51	-0.498016	107.4	69.4	1.90161	6.96	4.61	0.411952	17.49	-5.92	2.27	11.57	-0.920947	0.935489	complete
Catarrhini	Hominidae	NMNH_143596	Pongo_pygmaeus	F	35600	SJ1997	18.9	10.2866	-4.00176	6.28489	0.610976	-0.492698	86.8	123.56	247.93	-0.34821	129	67.87	1.78769	7.42	6.01	0.210754	14.51	-0.37	3.74	14.14	-0.706146	0.636775	complete
Catarrhini	Hominidae	NMNH_143597	Pongo_pygmaeus	F	35600	SJ1997	16.74	10.687	-5.15436	5.53269	0.517701	-0.658358	84.8	121.83	223.56	-0.303527	111.02	51.15	1.57991	7.92	6.74	0.161331	18.73	-6.65667	3.40667	12.0733	-0.936624	0.572118	complete
Catarrhini	Hominidae	NMNH_145302	Pongo_pygmaeus	F	35800	SJ1997	18.94	11.698	-5.72577	5.97218	0.510532	-0.672301	73.3	138.79	251.7	-0.297638	140	70.1	1.7791	6.93	5.46	0.238411	15.77	-3.95667	3.54	11.8133	-0.847983	0.511955	complete
Catarrhini	Cercopithecoidea	AMNH_106599	Presbytis_melalophos	M	6590	SJ1997	10.85	6.20605	1.06592	7.27197	1.17175	0.158502	87.7	62.71	76.82	-0.101472	54.48	38.66	1.65589	9.26	6.28	0.388334	7.44	-3.48	0.43	3.96	-1.05737	1.52707	complete
Lemuriformes	Lemuridae	DPC_6652	Prolemur_simus	A*	2395	TS2012	7.6	4.8854	1.02199	5.90739	1.20919	0.189953	103.8	32.16	31.11	0.0165971	34.83	29.17	1.5979	4.23	5.04	-0.175204	2.47	1.91	0.3	4.38	-0.4472	1.98787	complete
Lemuriformes	Lemuridae	DPC_6818	Prolemur_simus	A*	2395	TS2012	6.77	4.652	0.815933	5.46793	1.17539	0.161603	112.4	31.29	30.88	0.00659492	35.58	26.71	1.49915	5.23	5.23	0	2.58	2.59	0.74	5.17	-0.40482	1.25083	complete
Lemuriformes	Lemuridae	DPC_9066	Prolemur_simus	A*	2395	TS2012	6.59	4.49245	1.12239	5.61484	1.24984	0.223015	108.6	26.9	--	--	27.12	24.95	1.56674	4.4	4.41	-0.00227015	2.23	0.64	0.11	2.87	-0.574929	2.56844	complete
Lemuriformes	Lemuridae	DPC_9925	Prolemur_simus	A*	2395	TS2012	6.87	4.3638	1.10531	5.46911	1.25329	0.225773	107	25.94	26.84	-0.0170536	28.63	24.21	1.50954	4.6	4.82	-0.0467176	2.02	2.09	0.55	4.11	-0.399772	1.31811	complete
Lemuriformes	Indriidae	AMNH_100633	Propithecus_diadema	F	6750	TS2012	10.93	7.3462	1.12601	8.47221	1.15328	0.142608	117.4	82.05	73.45	0.055362	82.34	42.5	1.54408	7.56	7.79	-0.0299697	3.13	4.73	0.74	7.86	-0.335199	1.66974	complete
Lemuriformes	Indriidae	AMNH_170474	Propithecus_verreauxi	F	2850	TS2012	7.74	5.3367	0.942202	6.2789	1.17655	0.162588	116.7	40.42	35.51	0.0647552	39.92	29.22	1.53141	5.5	5.19	0.0580144	2.05333	3.30667	0.14	5.36	-0.324316	2.95193	complete
Lemuriformes	Indriidae	AMNH_170491	Propithecus_verreauxi	F	2850	TS2012	8.02	4.72465	1.60507	6.32972	1.33972	0.292462	109.6	41.41	32.89	0.115177	33.35	27.55	1.56247	5.23	5.41	-0.0338378	1.64	2.87	0.17	4.51	-0.310155	2.58511	complete
Lemuriformes	Indriidae	AMNH_170471	Propithecus_verreauxi	M	2890	TS2012	7.66	5.2125	1.18169	6.39419	1.2267	0.20433	110.3	37.79	28.67	0.138097	37.18	28.75	1.55075	5.44	5.67	-0.0414101	1.31	3.78	0.12	5.09	-0.22902	3.05439	complete
Lemuriformes	Indriidae	AMNH_208989	Propithecus_verreauxi	M	3700	TS2012	7.1	4.9401	0.450239	5.39034	1.09114	0.0872227	113.8	44.41	33.44	0.141856	38.85	30.3	1.58129	5.37	5.37	0	2.58	2.24	0.35	4.82	-0.428706	1.92945	complete
Lemuriformes	Indriidae	AMNH_208991L	Propithecus_verreauxi	M	3700	TS2012	8.3	5.3394	1.30469	6.64409	1.24435	0.218615	110.4	47.21	36.24	0.132221	42.03	29.89	1.52833	5.34	5.32	0.00375235	1.9	2.52	0.08	4.42	-0.35758	3.31872	complete
Lemuriformes	Indriidae	AMNH_208991R	Propithecus_verreauxi	M	3700	TS2012	8.16	5.5029	1.12301	6.62591	1.20408	0.185712	113.9	45.62	37.76	0.0945479	38.35	27.73	1.49914	5.25	5.38	-0.0244603	2.39	2.75	0.116667	5.14	-0.381842	3.09234	complete
Lemuriformes	Indriidae	AMNH_170463	Propithecus_verreauxi	M	2890	TS2012	7.8	5.0263	1.22114	6.24744	1.24295	0.217487	--	--	--	--	--	--	--	--	--	--	1.48667	2.34	0.286667	3.82667	-0.328225	1.89828	no MTF, FFA
Anthropoidea	Parapithecidae	DPC_15417	Proteopithecus_sylviae	?	?	na	3.69	2.6049	0.027074	2.63197	1.01039	0.0103398	95.1	8.13	8.25	-0.00732614	8.33	14.66	1.62519	2.2	2.03	0.0804216	1.75	0.21	0.27	1.96	-0.638087	1.28913	complete
Platyrrhini	Platyrrhini	MLP-91I-X-1119	Proteropithecia_neuquensis	?	?	na	6.59	4.03325	0.82084	4.85409	1.20352	0.185249	104.9	23.49	25.95	-0.0497984	25.33	24.92	1.59968	4.83	4.58	0.0531475	4.33	0	0.48	4.33	-0.693147	1.50639	complete
Euarchonta	Scandentia	USNM_481106	Ptilocercus_lowii	A	43	Sea2003	1.45	0.97225	0.033536	1.00579	1.03449	0.0339116	93.8	0.93	1.45	-0.222067	0.99	5.63	1.73313	0.81	0.8	0.0124225	0.393333	0.45	0.19	0.843333	-0.382813	0.797191	complete
Euarchonta	Scandentia	USNM_488055	Ptilocercus_lowii	A	43	Sea2003	1.43	1.1562	-0.274048	0.882152	0.762975	-0.27053	97.7	1.14	1.47	-0.127117	1.1	6.1	1.76063	0.81	0.82	-0.0122701	-0.366667	1.21	0.176667	0.843333	0.570545	0.86995	complete
Euarchonta	Scandentia	USNM_488058	Ptilocercus_lowii	A	43	Sea2003	1.47	0.98105	-0.048143	0.932907	0.950927	-0.0503179	96.4	1.27	1.46	-0.0697098	1.28	6.46	1.7422	0.82	0.83	-0.0121214	0.33	0.463333	0.226667	0.793333	-0.347812	0.559616	complete
Plesiadapiformes	Purgatoriidae	UCMP_197485	Purgatorius_sp.	?	?	na	--	1.10465	-0.404872	0.699778	0.633484	-0.456521	118	--	--	na	0.73	4.18777	1.58952	0.98	0.63	0.441833	--	--	--	--	--	--	complete
Plesiadapiformes	Purgatoriidae	UCMP_197486	Purgatorius_sp.	?	?	na	1.28	1.08055	-0.5038	0.57675	0.533756	-0.627817	117	0.7656	1.3132	-0.269781	0.77	4.36208	1.60363	1.01	0.6	0.520776	0.04	1.11	0.24	1.15	-0.0341914	0.873731	complete
Plesiadapiformes	Purgatoriidae	UCMP_197507	Purgatorius_sp.	?	?	na	1.43	1.1496	-0.385493	0.764107	0.664672	-0.408462	107	0.7608	1.3961	-0.303534	0.82	4.13062	1.51765	0.91	0.69	0.276753	0.66	0.54	0.22	1.2	-0.438255	1.0033	complete
Plesiadapiformes	Purgatoriidae	UCMP_197509	Purgatorius_sp.	?	?	na	1.42	1.18385	-0.500103	0.683747	0.577562	-0.548939	107.7	0.8707	1.6145	-0.308742	0.9	4.73365	1.60738	0.94	0.67	0.338602	0.42	0.81	0.26	1.23	-0.293761	0.860941	complete
Plesiadapiformes	Purgatoriidae	UCMP_197511	Purgatorius_sp.	?	?	na	1.5	1.1201	-0.426246	0.693854	0.619457	-0.478912	106.1	--	--	na	0.92	4.9164	1.63427	--	--	--	--	--	--	--	--	--	no FHLG
Plesiadapiformes	Purgatoriidae	UCMP_197513	Purgatorius_sp.	?	?	na	1.36	--	--	--	--	--	118.7	--	--	na	0.71	4.10131	1.58255	0.95	0.68	0.334369	--	--	--	--	--	--	no FHLG, PTS
Platyrrhini	Callitrichinae	AMNH_207726	Saguinus_midas	A*	545	SJ1997	4.25	2.47565	-0.29643	2.17922	0.880262	-0.127536	87.8	7.75	11.05	-0.177369	7.36	14.9	1.70333	3.08	2.16	0.354821	2.81667	-0.47	0.966667	2.34667	-0.788586	0.19375	complete
Platyrrhini	Callitrichinae	AMNH_266481	Saguinus_midas	F	575	SJ1997	4.64	2.7051	-0.754006	1.95109	0.721265	-0.326749	91.5	8.11	14.3	-0.283581	8.83	14.59	1.59126	2.95	2.04	0.368855	3.43	-0.56	1.37	2.87	-0.786238	0.0463541	complete
Platyrrhini	Callitrichinae	AMNH_97316	Saguinus_midas	M	515	SJ1997	3.88	2.44935	-0.346918	2.10243	0.858363	-0.152728	81.9	6.61	9.84	-0.198936	6.28	13.01	1.64703	2.22	1.85	0.182322	2.97333	-0.866667	0.95	2.10667	-0.880204	0.103253	complete
Platyrrhini	Callitrichinae	AMNH_188174	Saguinus_mystax	M	510	SJ1997	3.53	2.09395	-0.438756	1.65519	0.790465	-0.235134	89.7	5.5	7.32	-0.142931	5.46	12.65	1.68893	2.46	1.67	0.387338	2.52	-0.0333333	1.02333	2.48667	-0.699827	0.194731	complete
Platyrrhini	Callitrichinae	AMNH_188177R	Saguinus_mystax	M	510	SJ1997	3.58	1.98545	-0.192053	1.7934	0.90327	-0.101734	81.1	4.7	7.12	-0.207673	4.52	12.09	1.73812	2.15	1.48	0.373426	2.53	-0.16	0.68	2.37	-0.726345	0.555405	complete
Platyrrhini	Callitrichinae	SBU_NSg06	Saguinus_oedipus	A*	411	SJ1997	3.86	2.32405	-0.287361	2.03669	0.876353	-0.131986	85.8	6.86	9.65	-0.170625	7.17	13.08	1.58613	2.58	2.05	0.22995	3.03	-0.12	0.74	2.91	-0.713556	0.676111	complete
Platyrrhini	Cebinae	AMNH_211650R	Saimiri_boliviensis	F	711	SJ1997	4.37	3.08465	0.016593	3.10124	1.00538	0.0053648	92.3	12.3	15.9	-0.12836	10.75	18.6	1.73571	3.13	3.13	0	2.75	-0.2	0.48	2.55	-0.731613	0.976915	complete
Platyrrhini	Cebinae	AMNH_209934	Saimiri_boliviensis	M	911	SJ1997	4.73	3.2696	0.220842	3.49044	1.06754	0.0653607	92.9	12.37	20.86	-0.26128	11.2	18.12	1.68906	3.37	2.77	0.196065	3.78	-0.726667	0.323333	3.05333	-0.805579	1.55216	complete
Platyrrhini	Cebinae	AMNH_211651R	Saimiri_boliviensis	M	911	SJ1997	4.2	3.3541	-0.055937	3.29816	0.983323	-0.0168178	90.2	11.41	15.86	-0.164655	11.02	16.92	1.62864	3.59	2.65	0.303593	3.07	-0.22	0.52	2.85	-0.731017	1.0081	complete
Platyrrhini	Cebinae	SBU_NSm02	Saimiri_sp._(boliviensis)	F*	711	SJ1997	3.88	3.12955	-0.04955	3.08	0.984167	-0.0159596	--	--	--	--	--	--	--	--	--	--	3.15333	-0.473333	0.426667	2.68	-0.777772	1.14442	no MTF, FFA
Platyrrhini	Cebinae	SBU_NSm06	Saimiri_sciureus	A*	721	SJ1997	4.49	3.21425	-0.184147	3.0301	0.942709	-0.0589974	96.9	12.75	14.35	-0.0591093	12.28	20.46	1.76449	3.25	2.65	0.204095	3.20667	-0.393333	0.31	2.81333	-0.760717	1.51241	complete
Platyrrhini	Cebinae	AMNH_188090	Saimiri_sciureus	M	779	SJ1997	4.44	3.27015	-0.217606	3.05254	0.933457	-0.0688605	96.5	13.53	16.61	-0.102548	13.42	20.56	1.72497	3.51	2.71	0.258667	3.56	-0.44	0.54	3.12	-0.761285	1.06087	complete
Plesiadapiformes	Saxonellidae	Wa_20	Saxonella_sp.	?	?	na	1.37	1.07035	-0.394833	0.675517	0.631118	-0.460263	113.3	1.0817	1.3299	-0.20657	0.95	4.82381	1.59921	1.01	0.82	0.208401	0.2	1.05	0.16	1.19333	-0.14842	1.36258	complete
Omomyiformes	Omomyidae	CM_64159	Shoshonius_sp.	?	?	na	1.85	1.11835	0.426437	1.54479	1.38131	0.323032	102.2	2.04	2.14	-0.023928	2.28	6.98	1.53096	1.2	1.46	-0.196115	0.95	0.05	0.14	1	-0.667829	1.27297	complete
Omomyiformes	Omomyidae	CM_67297	Shoshonius_sp.	?	?	na	1.9	1.3282	0.479039	1.80724	1.36067	0.307976	96.8	2.51	2.77	-0.0492823	2.61	7.7	1.56155	1.4	1.47	-0.0487902	0.79	0.36	0.16	1.15	-0.522926	1.2792	complete
Omomyiformes	Omomyidae	CM_69765	Shoshonius_sp.	?	?	na	2.09	1.3827	0.738161	2.12086	1.53385	0.427784	95.8	3.12	3.23	-0.0173246	2.83	7.98	1.5568	1.54	1.59	-0.0319516	0.71	0.47	0.07	1.18	-0.471062	2.13163	complete
Adapiformes	Notharctidae	AMNH_131763	Smilodectes_gracilis	?	?	na	6.71	5.33295	0.980752	6.3137	1.1839	0.168818	107.8	28.16	30.4	-0.03827	29.7	26.6	1.58534	5.11	5.61	-0.0933513	3.68	0.24	0.63	3.92	-0.662057	1.13498	complete
Adapiformes	Notharctidae	AMNH_131774L	Smilodectes_gracilis	?	?	na	7.1	4.97015	1.37175	6.3419	1.276	0.243729	109.7	32.33	30.4	0.0307765	30.74	25.77	1.53643	4.89	5.66	-0.146232	3.43	0.54	0.25	3.97	-0.622714	2.07191	complete
Omomyiformes	Omomyidae	UCMP_173472	Steinius_sp.	?	?	na	2.16	1.24095	0.48749	1.72844	1.39284	0.331342	98.5	2.33	2.47	-0.0291749	2.55	7.22	1.50881	1.24	1.5	-0.190354	0.92	0.47	0.17	1.39	-0.507944	1.40811	complete
Omomyiformes	Omomyidae	UCMP_173481	Steinius_sp.	?	?	na	2.35	1.4257	0.347219	1.77292	1.24354	0.217964	94.5	2.66	2.63	0.00567114	2.92	7.24	1.44383	1.61	1.53	0.0509664	1.27	-0.08	0.09	1.19	-0.726208	1.88875	complete
Omomyiformes	Omomyidae	UCMP_217937	Steinius_sp.	?	?	na	2.64	1.5076	0.55423	2.06183	1.36762	0.313075	97.7	2.93	3.35	-0.066979	2.39	7.15	1.53147	--	--	--	1.65	-0.04	0.17	1.61	-0.705493	1.55504	complete
Omomyiformes	Omomyidae	UCMP_217955	Steinius_sp.	?	?	na	2.35	1.32495	0.574957	1.89991	1.43395	0.36043	100.8	2.71	3.05	-0.0590965	3.02	7.34	1.44071	1.53	1.74	-0.128617	1.56	-0.11	0.13	1.45	-0.730377	1.71864	complete
Catarrhini	Hylobatidae	AMNH_106583	Symphalangus_syndactylus	F	10700	SJ1997	11.25	5.738	0.189143	5.92714	1.03296	0.0324316	87.8	59.44	79.47	-0.145206	59.9	41.8	1.68656	5.87	5.1	0.140614	4.7	1.1	0.47	5.8	-0.593517	1.81973	complete
Catarrhini	Hylobatidae	AMNH_106584	Symphalangus_syndactylus	F	10700	SJ1997	11.7	7.1206	-1.13984	5.98076	0.839924	-0.174444	98.7	59.26	87.44	-0.194509	62.1	42.02	1.67377	7.97	6.34	0.228806	8.02	0	1.11	8.02	-0.693147	1.28443	complete
Catarrhini	Hylobatidae	AMNH_106581	Symphalangus_syndactylus	M	11900	SJ1997	12.34	7.99835	-1.1154	6.88295	0.860546	-0.150188	94.9	72.14	--	--	79.69	39.44	1.48571	8.78	6.63	0.280872	--	--	--	--	--	--	no FHLG
Tarsiiformes	Tarsiidae	AMNH_106754L	Tarsius_bancanus	M	128	SJ1997	3.36	1.69355	0.074419	1.76797	1.04394	0.0430045	93.2	4.39	4.88	-0.052908	5.04	10.02	1.49588	2.46	2.49	-0.0121214	2.14333	-0.543333	0.253333	1.6	-0.849973	1.14991	complete
Tarsiiformes	Tarsiidae	AMNH_106754R	Tarsius_bancanus	M	128	SJ1997	3.24	1.6753	0.133817	1.80912	1.07988	0.0768466	93.9	4.72	4.9	-0.0187132	4.62	9.57	1.49344	2.47	2.57	-0.0396877	2.02	-0.49	0.31	1.53	-0.84168	0.903304	complete
Tarsiiformes	Tarsiidae	AMNH_109367R	Tarsius_spectrum	F	108	SJ1997	3.11	1.726	0.056292	1.78229	1.03261	0.0320936	92.7	4.06	4.53	-0.0547695	4.05	9.59	1.56136	2.08	1.81	0.139041	1.65	-0.07	0.35	1.58	-0.715057	0.8141	complete
Tarsiiformes	Tarsiidae	AMNH_109369R	Tarsius_spectrum	F	108	SJ1997	3.11	1.6562	0.052661	1.70886	1.0318	0.0313012	89.6	4.07	4.75	-0.0772508	3.78	8.78	1.50761	2.12	1.83	0.1471	1.84	-0.356667	0.38	1.48333	-0.806676	0.668729	complete
Tarsiiformes	Tarsiidae	AMNH_203296	Tarsius_syrichta	F	117	SJ1997	3.2	1.7672	-0.047956	1.71924	0.972863	-0.0275117	97.1	3.3	4.7	-0.17682	4.61	10.03	1.54147	2.62	2.28	0.138999	1.88333	-0.406667	0.386667	1.47667	-0.822154	0.646832	complete
Tarsiiformes	Tarsiidae	AMNH_166856	Tarsius_syrichta	M	134	SJ1997	2.83	1.7568	0.082669	1.83947	1.04706	0.045983	--	--	--	--	--	--	--	--	--	--	1.96	-0.47	0.19	1.49	-0.839598	1.36636	no MTF, FFA
Tarsiiformes	Tarsiidae	AMNH_203297	Tarsius_syrichta	M	134	SJ1997	2.79	1.5184	0.331262	1.84966	1.21817	0.197346	--	--	--	--	--	--	--	--	--	--	1.99	-0.55	0.21	1.44	-0.867917	1.23214	no MTF, FFA
Tarsiiformes	Tarsiidae	DPC_0127	Tarsius_sp._(syrichta)	A*	126	SJ1997	3.2	1.747	0.080805	1.82781	1.04625	0.0452158	99.1	4.85	5.1	-0.0251309	4.85	10.94	1.60294	2.25	1.89	0.174353	2.04	-0.54	0.17	1.5	-0.858662	1.48427	complete
Omomyiformes	Omomyidae	IRSNB_1235	Teilhardina_belgica	?	?	na	1.63	0.9618	0.400806	1.36261	1.41672	0.348348	103.2	1.07	1.45	-0.151952	1.02	4.77	1.55244	1.1	1.06	0.0370413	0.73	0.13	0.05	0.86	-0.614557	2.15176	complete
Omomyiformes	Omomyidae	IRSNB_26857-01	Teilhardina_belgica	?	?	na	1.59	0.88875	0.45284	1.34159	1.50952	0.411795	102.6	1.18	1.37	-0.0746482	1.4	5.09	1.45904	1.08	1.03	0.0474022	0.74	0.193333	0.146667	0.933333	-0.583811	1.15745	complete
Omomyiformes	Omomyidae	IRSNB_16786	Teilhardina_belgica	?	?	na	1.47	0.91065	0.431259	1.34191	1.47357	0.38769	--	--	--	--	--	--	--	--	--	--	0.733333	0.116667	0.05	0.85	-0.622051	2.14007	no MTF, FFA
Omomyiformes	Omomyidae	USNM_540329	Teilhardina_brandti	?	?	na	1.77	0.9343	0.445117	1.37942	1.47642	0.389619	103.7	1.28	1.36	-0.0303123	1.22	5.07	1.52392	1.05	1.17	-0.108214	0.63	0.46	0.12	1.09	-0.456147	1.51329	complete
Omomyiformes	Omomyidae	USNM_539577	Teilhardina_brandti	?	?	na	1.91	--	--	--	--	--	100.2	--	1.47	--	--	--	--	--	--	--	--	--	--	--	--	--	no FHLG, PTS
Omomyiformes	Omomyidae	AMNH_88817	Tetonius_homunculus	?	?	na	2.08	2.54295	0.698358	3.24131	1.27463	0.242652	99.2	2.05	2.48	-0.0952094	1.88	6.14	1.49919	1.17	1.32	-0.120628	1.86	0.88	0.24	2.74	-0.518098	1.74193	complete
Omomyiformes	Omomyidae	AMNH_88818	Tetonius_homunculus	?	?	na	1.86	1.0642	0.478536	1.54274	1.44967	0.371334	95.5	1.74	2.25	-0.128523	1.37	4.92	1.4359	1.19	1.26	-0.0571584	1.52	-0.2	0.1	1.32	-0.766172	1.88707	complete
Omomyiformes	Omomyidae	UCMP_134991	Tetonius_homunculus	?	?	na	1.85	1.05975	0.419981	1.47973	1.3963	0.333827	101.6	1.91	1.92	-0.00261097	1.82	5.65	1.43224	1.21	1.39	-0.138683	0.65	0.36	0.16	1.01	-0.496867	1.14938	complete
Catarrhini	Cercopithecoidea	MCZ_35618	Trachypithecus_cristata	F	5760	SJ1997	9.39	5.8624	0.665589	6.52799	1.11354	0.10754	90.6	51.71	72.24	-0.167171	56.05	35.77	1.56399	9.4	5.86	0.47256	5.98	-1.57	0.64	4.41	-0.856969	1.23701	complete
Catarrhini	Cercopithecoidea	MCZ_35688	Trachypithecus_cristata	F	5760	SJ1997	9.32	5.60565	1.02815	6.6338	1.18341	0.168402	87.7	48.66	60.98	-0.112844	49.44	32.99	1.54582	8.19	6.04	0.30451	5.26	-1.18	0.55	4.08	-0.828209	1.31079	complete
Catarrhini	Cercopithecoidea	MCZ_37670	Trachypithecus_cristata	M	6610	SJ1997	10.72	6.39745	0.603226	7.00068	1.09429	0.0901072	84.9	59.7	73.86	-0.10642	63.52	38.78	1.58223	9.02	6.52	0.32457	5.73	-1.72	0.57	4.01	-0.88745	1.25776	complete
Catarrhini	Cercopithecoidea	AMNH_112977	Trachypithecus_obscurus	M	7900	SJ1997	10.46	6.0912	1.66178	7.75298	1.27282	0.241232	84.3	39.28	61.88	-0.227241	42.28	36.36	1.72131	7.29	4.99	0.379068	6.27	-1.1	0.7	5.17	-0.794243	1.3064	complete	Mislabelled as AMNH 11297
Euarchonta	Scandentia	AMNH_113135L	Tupaia_belangeri	M	200	Sea2003	2.74	1.51815	-0.333358	1.18479	0.780418	-0.247925	73.7	2.52	4.66	-0.307378	2.52	9.21	1.75816	1.35	1.35	0	2.15	-0.66	0.53	1.49	-0.893208	0.340507	complete
Euarchonta	Scandentia	AMNH_113135R	Tupaia_belangeri	M	200	Sea2003	2.43	1.47985	-0.419196	1.06065	0.716731	-0.333055	--	--	--	--	--	--	--	--	--	--	2.16	-0.77	0.49	1.39	-0.937644	0.349506	no MTF, FFA
Euarchonta	Scandentia	SBU_MIn2	Tupaia_glis	A*	159	Sea2003	2.42	1.40765	-0.317823	1.08983	0.774217	-0.255903	--	--	--	--	--	--	--	--	--	--	2.32333	-1.05333	0.45	1.27	-1.04006	0.344377	no MTF, FFA
Euarchonta	Scandentia	AMNH_215175L	Tupaia_sp._(glis)	F	159	Sea2003	2.64	1.36515	-0.414609	0.950541	0.696291	-0.361988	73.9	2.36	4.12	-0.278596	2.16	8.31	1.73241	1.19	1.19	0	2.13	-0.88	0.5	1.25	-0.994732	0.223144	complete
Euarchonta	Scandentia	AMNH_215175R	Tupaia_sp._(glis)	F	159	Sea2003	2.37	1.3828	-0.397551	0.985249	0.712503	-0.338971	--	--	--	--	--	--	--	--	--	--	2.25	-0.84	0.49	1.41	-0.953873	0.363792	no MTF, FFA
Euarchonta	Scandentia	AMNH_215178	Tupaia_sp._(glis)	M	159	Sea2003	2.58	1.467	-0.38658	1.08042	0.736483	-0.30587	74.2	3.09	4.77	-0.217088	2.95	9.33	1.69233	1.4	1.41	-0.00711747	2.28	-0.81	0.49	1.47	-0.936493	0.405465	complete
Euarchonta	Scandentia	AMNH_215176	Tupaia_sp._(glis)	M	159	Sea2003	2.39	1.4193	-0.464168	0.955132	0.67296	-0.39607	--	--	--	--	--	--	--	--	--	--	2.00333	-0.573333	0.523333	1.43	-0.875857	0.312064	no MTF, FFA
Euarchonta	Scandentia	AMNH_215177	Tupaia_sp._(glis)	M	159	Sea2003	2.4	1.34475	-0.285988	1.05876	0.78733	-0.239108	--	--	--	--	--	--	--	--	--	--	2.27333	-0.896667	0.34	1.37667	-0.975062	0.705328	no MTF, FFA
Euarchonta	Scandentia	AMNH_215179	Tupaia_sp._(glis)	M	159	Sea2003	2.28	1.43355	-0.529452	0.904098	0.630671	-0.460971	--	--	--	--	--	--	--	--	--	--	2.15	-0.86	0.52	1.29	-0.980829	0.215422	no MTF, FFA
Lemuriformes	Lemuridae	AMNH_83955	Varecia_variegata	A*	3524	TS2012	7.58	6.5758	0.899546	7.47535	1.1368	0.128214	113.6	46.27	46.2	0.000757002	48.44	29.75	1.45267	5.59	6.78	-0.192998	3.02	3.27	1.1	6.29	-0.392128	1.0505	complete
Lemuriformes	Lemuridae	DPC_049	Varecia_variegata	A*	3524	TS2012	7.55	5.3107	0.780926	6.09163	1.14705	0.137191	110	35.15	36.41	-0.0176094	37.35	28.24	1.53057	4.61	5.62	-0.198104	3.61667	1.98667	1.07667	5.60333	-0.498013	0.956345	complete
Lemuriformes	Lemuridae	AMNH_100512	Varecia_variegata	F	3375	TS2012	8.44	5.51195	0.674072	6.18602	1.12229	0.115374	111	41.56	37.77	0.0478115	42.17	27.81	1.45454	4.97	6.29	-0.235541	2.93	3.08667	0.993333	6.01667	-0.396748	1.10808	complete
Lemuriformes	Lemuridae	AMNH_201384	Varecia_variegata	F	3375	TS2012	7.93	5.35715	0.411998	5.76915	1.07691	0.0740923	110.8	43.03	38.67	0.0534167	41.35	27.79	1.46364	5.38	6.57	-0.199825	2.28667	2.87333	1.02333	5.16	-0.36683	0.924724	complete
Omomyiformes	Omomyidae	GU_800	Vastanomys_major	?	?	na	3.3	2.07535	0.210657	2.28601	1.1015	0.0966768	104.16	4.84	7.38	-0.210929	4.67	11.17	1.64265	2.32	2.19	0.0576656	2.27	0.33	0.37	2.6	-0.627582	1.25662	complete
Omomyiformes	Omomyidae	UCM_64160	Washakius_sp.	?	?	na	2.24	1.4539	0.697219	2.15112	1.47955	0.391739	96.9	3.11	3.35	-0.0371688	3.35	8.74	1.56343	1.63	1.56	0.0438942	0.84	0.42	0.12	1.26	-0.510826	1.65823	complete
Omomyiformes	Omomyidae	UM_99074	Washakius_sp.	?	?	na	2.09	1.4093	0.520302	1.9296	1.36919	0.314221	96.8	2.55	3.23	-0.118194	2.6	7.4	1.52372	1.63	1.63	0	1.06	0.3	0.09	1.36	-0.576283	2.02228	complete
Omomyiformes	Omomyidae	UCM_72230	Washakius_sp.	?	?	na	1.61	1.1553	0.58038	1.73568	1.50236	0.407039	--	--	--	--	--	--	--	--	--	--	0.95	0.24	0.08	1.19	-0.586853	2.00653	no MTF, FFA
M/F abbreviations: M, male; F, female; A, average; * indicates assumed sex/average.
BM source abbreviations: R2010, Rasoazanabary 2010; Sea2003, Smith et al. 2003; SJ1997, Smith and Jungers 1997; TS2012, Taylor and Schwitzer 2011/2012
1: PTS index = (Axis to Groove/Radius)
2: Fibular facet angle. Measurements detailed in Boyer and Seiffert (2013)
3: MTF 1 = ln(sqrt(MTF area/EF area)). Measurements detailed in Boyer et al. (2015)
4: MTF 2 = ln(MTF perimeter/sqrt(MTF area)). Measurements detailed in Boyer et al. (2015)
5: MTF 3 = ln (MTH1/MTH2). Measurements detailed in Boyer et al. (2015)
6: FHLG Position = ln(FHLG Total/(FHLG Total + FHLG Medial)). Measurements detailed in Yapuncich et al. (2017)
7: FHLG Ellipse = ln((FHLG Total/2)/FHLG Depth). Measurements detailed in Yapuncich et al. (2017)
