# Supplementary material for: Vertical support use and primate origins
Source: Sci Rep. 2019 Aug 26;9:12341. doi: 10.1038/s41598-019-48651-x (PMC6710261; doi:10.1038/s41598-019-48651-x)
Supplement: Supplementary file 3 — Database S2 [file 41598_2019_48651_MOESM3_ESM.xlsx]

## Sheet: Sheet1
Specimen	Taxon	M/F	BM	BM Source	Trochlear Width (mm)	Radius (mm)	Groove to Cylinder (mm)	Axis to Groove (mm)	PTS index	ln(PTS index)*	Fibular facet angle (degrees)*	Medial tibial facet area (mm)	Ectal facet area (mm)	MTF1	MTFa #2 (mm2)	MTF perimeter (mm)	MTF2	MTH1 (mm)	MTH2 (mm)	MTF3	MTF PC1*	FFG Medial (mm)	FFG Lateral (mm)	FFG Depth (mm)	FFG total (mm)	FFG Position*	FFG Ellipse*	Included in PCA
ASR	Ancestral euprimate	?	?	na	--	--	--	--	1.186	0.171	99.8	--	--	-0.1922	--	--	1.5902	--	--	0.1563	0.32284	--	--	--	--	-0.051	1.253	Y
IVPP_12306	"Protoanthropoid"	?	?	na	2.08	1.2904	0.181622	1.47202	1.14075	0.131685	94.5	1.77	2.42	-0.156394	2.05	6.99	1.58556	1.15	1.15	0	-0.19104	1.09	0.08	0.16	1.17	-0.658361	1.29644	Y
IVPP_12305	“Protoanthropoid”	?	?	na	1.91	-	-	-	-	-	--	--	--	--	--	--	--	1.3	1.3	0	-	--	--	--	--	--	--	N
UCM_62681	Absarokius_sp	?	?	na	2.27	1.4854	0.487442	1.97284	1.32816	0.283791	103.6	3.59	3.83	-0.0323563	3.45	8.1	1.47268	1.56	1.64	-0.0500104	-1.4332	0.99	0.41	0.13	1.4	-0.534821	1.68355	Y
MEAN	Adapis_parisiensis	?	?	na	4.775	3.62807	-0.202479	3.08581	0.852664	-0.16258	108.987	13.3013	15.54	-0.0753269	14.6288	17.5462	1.52858	2.68375	3.36375	-0.224523	-1.3596	1.7019	1.53524	0.635714	3.23714	-0.417041	0.949054	Y
IVPP_13016	Adapoides_troglodytes	?	?	na	--	-	-	-	-	-	--	--	--	--	--	--	--	--	--	--	-	--	--	--	--	--	--	N
MEAN	Aegyptopithecus_zeuxis	?	?	na	9.19667	6.1539	0.281138	6.43504	1.04568	0.0446717	90.5667	36.3479	55.1266	-0.217939	39.28	32.9115	1.6572	6.05667	4.62333	0.27097	1.0837	4.04	0.93	0.8	4.97	-0.594915	1.13342	Y
DPC_21445C	Afradapis_longicristatus	?	?	na	5.51	3.88495	-0.525046	3.3599	0.864851	-0.145198	116.4	20.17	18.96	0.0309324	19.93	23.23	1.64933	2.88	3.99	-0.326001	-1.4017	1.79	2.48333	1.09667	4.27333	-0.349866	0.666972	Y
MEAN	Anchomomys_frontanyensis	?	?	na	2.43	1.78467	0.294752	2.07942	1.16555	0.151825	108.467	3.85	4.34	-0.0595824	3.74667	10.0767	1.64784	1.72333	2.06333	-0.180653	-0.69282	0.52	1.11	0.213333	1.63	-0.27702	1.36603	Y
MEAN	Anemorhysis_sp	?	?	na	1.674	1.03831	0.333415	1.37172	1.32658	0.274095	96.27	1.63	1.83833	-0.0552149	1.675	5.652	1.47443	1.148	1.244	-0.078746	-1.3989	0.6675	0.285	0.1175	0.9525	-0.535274	1.42763	Y
MEAN	Archaeolemur_edwardsi	?	?	na	13.1775	8.57036	1.27039	9.84075	1.15004	0.138865	103.083	102.777	110.168	-0.030944	106.252	46.0067	1.49675	8.705	10.1633	-0.154585	-1.5259	7.715	-0.0825	1.155	7.6325	-0.707731	1.25891	Y
GU_747	Asiadapis_cambayensis	?	?	na	3.17	2.36545	0.180224	2.54567	1.07619	0.0734272	100.4	5.81	6.33	-0.0428598	5.74	10.51	1.4786	2.38	2.46	-0.0330609	-1.2927	-0.156667	2.21667	0.396667	2.06	0.0790992	0.954218	Y
AL_288-1	Australopithecus_afarensis	?	?	na	17.6	10.7142	3.72973	14.4439	1.34811	0.298705	110.3	115.56	264	-0.41308	115.88	60.9	1.73296	13.9	8.8	0.457137	2.6331	10.01	-1.74	1.34	8.27	-0.793173	1.12682	Y
MEAN	Babakotia_radofilai	?	?	na	9.97333	8.02268	-3.25885	4.76383	0.593347	-0.523133	120.633	36.94	53.0033	-0.19212	40.4367	32.5333	1.63988	5.14333	4.55333	0.133768	0.51357	6.17	1.115	3.965	7.285	-0.613901	-0.0851263	Y
NMB_En_270	Caenopithecus_lemuroides	?	?	na	6.3	4.6585	-0.837828	3.82067	0.820151	-0.198267	112.33	25.8044	22.9764	0.0580387	25.8044	22.7713	1.50023	--	--	--	-	2.23	2.12	1.09	4.35	-0.413859	0.690851	N
MEAN	Cantius_abditus	?	?	na	6.21833	4.87535	1.67489	6.55024	1.34354	0.295309	101.783	27.462	31.8433	-0.101719	25.77	23.4717	1.52952	4.49	5.04	-0.115116	-1.0337	0.17	4.08	0.56	4.25	-0.0466405	1.33092	Y
USGS_16468	Cantius_frugivorous	?	?	na	5.46	-	-	-	-	-	110.4	19.61	--	--	20.04	18.88	1.43924	3.56	4.06	-0.131422	-	--	--	--	--	--	--	N
MEAN	Cantius_mckennai	?	?	na	4.85	-	-	-	-	-	96.4	18.16	15.8	0.0696057	--	--	--	3.045	3.485	-0.134579	-	0.18	2.43	0.45	2.61	-0.0666914	1.06471	N
AMNH_140725	Cantius_nuniensis	?	?	na	7.07	-	-	-	-	-	117.7	35.43	35.9	-0.00658919	36.55	26.37	1.47289	5.65	6.37	-0.119944	-1.6833	--	--	--	--	--	--	N
MEAN	Cantius_ralstoni	?	?	na	4.0775	3.2525	1.06935	4.32185	1.32878	0.284259	99.8	11.4233	15.18	-0.115457	10.7767	14.0267	1.45391	2.84	2.94	-0.0429493	-1.1843	0.285	2.78	0.31	3.065	-0.0691384	1.6389	Y
MEAN	Cantius_trigonodus	?	?	na	5.36667	4.19097	1.23604	5.427	1.29512	0.258504	98.3	18.822	20.5667	-0.0489679	17.2183	18.5633	1.5054	3.61167	4.16333	-0.147789	-1.3993	2.01	1.595	0.5	3.605	-0.4368	1.28301	Y
UM_101963	Carpolestes_simpsoni	?	?	na	2.08	1.3345	-0.228828	1.10567	0.828529	-0.188103	98.2	0.99	2.51	-0.465167	0.99	6.28	1.8424	0.97	0.55	0.567378	3.7168	1.27333	-0.37	0.14	0.903333	-0.879458	1.1713	Y
DPC_22844	Catopithecus_browni	?	?	na	4.27	3.12225	0.093333	3.21558	1.02989	0.0294548	96	10.18	12.92	-0.119176	9.85	15.28	1.58281	3.05	2.71	0.118193	-0.087935	1.53	0.87	0.52	2.4	-0.493171	0.836248	Y
UCMP_38762	Cebupithecia_sarmientoi	?	?	na	5.87	3.95105	0.223155	4.1742	1.05648	0.0549426	101	16.72	23.56	-0.171472	15.88	25.5	1.85615	5.04	3.42	0.387766	2.2685	3.73	-0.06	0.67	3.67	-0.701288	1.00752	Y
ISE-M-CBI-1-545	Djebelemur_martinezi	?	?	na	1.65	1.17425	0.447267	1.62152	1.3809	0.322732	112.8	1.84	2.23	-0.096118	1.89	7.1	1.64181	1.41	1.41	0	-0.1448	0.37	0.77	0.1	1.14	-0.281081	1.74047	Y
MACN_362	Dolichocebus_gaimanensis	?	?	na	6.1	3.638	0.467993	4.10599	1.12864	0.121014	94.4	20.74	23.89	-0.0706979	--	--	--	4.97	4.21	0.165957	-	3.74	0.6	1.29	4.34	-0.621518	0.520085	N
MNHN_RI_428	Donrussellia_provincialis	?	?	na	2.28	1.4982	0.82234	2.32054	1.54889	0.437536	94.8	3.24	4.26	-0.136848	3.15	8.2	1.53043	1.9	1.77	0.0708743	-0.40715	-0.09	1.43	0.32	1.34	0.0695261	0.738957	Y
MEAN	Eosimias_sp	?	?	na	2.31667	1.61888	0.113757	1.73264	1.07726	0.071403	95.3333	2.46333	3.61333	-0.193269	2.51333	8.48	1.6757	1.77	1.23667	0.35837	1.3075	0.448889	0.816667	0.134444	1.26556	-0.243538	1.54702	Y
MEAN	Hemiacodon_gracilis	?	?	na	3.39	2.00896	0.537375	2.54634	1.26821	0.236905	99.6	6.07857	6.202	-0.00636452	5.89857	12.0757	1.60573	2.37143	2.65143	-0.113449	-0.91243	2	-0.1125	0.16	1.8875	-0.738386	2.03247	Y
OH8	Homo_habilis	?	?	na	20.3	-	-	-	-	-	92.6	158.83	212	-0.144376	174	89.1	1.91023	16.38	12.38	0.279979	2.147	--	--	--	--	--	--	N
KNM_ER_1464	Homo_sp_KNM_ER_1464	?	?	na	25.6	15.619	2.75663	18.3756	1.17649	0.162537	86.7	156.41	473	-0.553307	166.4	81.1	1.83849	18.84	11.13	0.526338	3.9091	17.83	-5.99	1.42	11.84	-0.918653	1.42768	Y
KNM_ER_813	Homo_sp.	?	?	na	23.4	-	-	-	-	-	92.8	139.67	392	-0.51599	139	75.8	1.86086	20.58	10.38	0.684439	4.2845	--	--	--	--	--	--	N
USNM_442235	Ignacius_graybullianus	?	?	na	2.07	1.7502	-0.766202	0.983998	0.56222	-0.575861	90.6	1.37	2.67	-0.333634	1.61	6.77	1.67438	0.86	0.55	0.447014	1.9949	0.73	0.73	0.26	1.46	-0.405465	1.03236	Y
MEAN	Leptadapis_magnus	?	?	na	9.75667	7.83349	0.178975	8.01247	1.01838	0.0165653	106.3	60.0667	73.25	-0.101321	60.5767	34.8033	1.50031	6.08667	6.92667	-0.126434	-1.2187	-0.26	4.34	1.08	4.08	-0.201721	0.706039	Y
MEAN	Marcgodinotius_indicus	?	?	na	2.04333	1.6976	0.190156	1.88776	1.1249	0.108035	107.4	2.98333	3.52	-0.0839496	3.18333	8.31	1.53955	1.26333	1.49	-0.165243	-1.18	0.121667	1.395	0.22	1.51667	-0.0734798	1.26716	Y
MEAN	Megaladapis_sp	?	?	na	16.7457	12.1312	-4.07567	8.05549	0.669703	-0.408313	133.925	137.553	158.16	-0.0729928	141.025	72.85	1.81574	11.5225	7.1875	0.473078	1.8908	11.0233	-0.19	5.07	10.8333	-0.701705	0.14063	Y
AMNH_17379	Nannodectes_gidleyi	?	?	na	2.9	2.27285	-0.728498	1.54435	0.679478	-0.38643	103.7	3.41736	6.6619	-0.333768	3.78	9.69889	1.60715	1.41	1.09	0.257412	1.1955	1.07	1.62	0.376667	2.69	-0.334878	1.27279	Y
MEAN	Necrolemur_antiquus	?	?	na	2.58	1.76463	0.875594	2.64022	1.49746	0.402121	89.575	4.6525	5.985	-0.123257	4.4025	9.54	1.5171	2.0725	2.26	-0.0833739	-0.91257	1.155	0.315	0.1275	1.47	-0.570022	1.73443	Y
IGM-KU_89031	Neosaimiri_fieldsi	?	?	na	4.15	2.9589	0.240948	3.19985	1.08143	0.0782857	99.8	--	--	-0.16	--	--	1.77	--	--	0.33	1.601	3.12	-0.09	0.49	3.03	-0.707889	1.12877	Y
MEAN	Notharctus_sp	?	?	na	7.027	4.97888	2.04456	7.02344	1.41219	0.342843	107.76	32.318	34.3786	-0.0603497	33.865	26.461	1.51877	4.94556	5.36556	-0.0822941	-1.1326	1.74667	2.86778	0.336296	4.61444	-0.30434	1.94066	Y
MEAN	Notharctus_venticolus	?	?	na	7.16667	5.36425	1.87273	7.23698	1.34921	0.296681	102.3	36.66	40.2867	-0.0452746	33.1967	26	1.5086	4.57	5.41667	-0.168731	-1.4498	3.35	1.465	0.505	4.815	-0.516401	1.67871	Y
MEAN	Omomys_carteri	A	?	na	2.638	1.68192	0.599457	2.28138	1.35803	0.304357	101.36	4.398	4.734	-0.0373782	4.314	9.254	1.49404	1.836	2.108	-0.138276	-1.5173	1.77333	-0.305833	0.125833	1.4675	-0.793634	1.79852	Y
MEAN	Ourayia_uintensis	?	?	na	5.43	3.58547	0.932854	4.51833	1.25725	0.225682	93.6	16.64	20.015	-0.0867851	16.77	20.695	1.61772	3.43	4.73	-0.321365	-1.0961	3.205	0.07	0.32	3.275	-0.69977	1.60676	Y
DPC_9913	Pachylemur_insignis	?	?	na	12.39	-	-	-	-	-	104.5	72.23	--	--	78.97	43.04	1.5776	9.01	7.77	0.148065	-	--	--	--	--	--	--	N
MEAN	Palaeopropithecus_sp	?	?	na	10.4775	7.04688	-2.32252	4.72435	0.687641	-0.395023	137.275	112.463	55.5333	0.354878	116.89	44.7275	1.41901	10.2867	14.98	-0.375559	-3.9264	6.5475	3.2425	2.61	9.79	-0.511907	0.645827	Y
MEAN	Parapithecid	?	?	na	5.19167	3.16127	0.582488	3.74376	1.18245	0.164454	82.6333	18.8417	19.224	-0.0255712	19.0383	22.735	1.65712	4.32333	3.465	0.214766	0.23535	3.094	-0.912	0.186	2.182	-0.894551	1.79888	Y
USGS_21782	Pelycodus_jarrovii	?	?	na	7.96	-	-	-	-	-	99.1	44.37	na	--	45.63	30.09	1.49391	5.29	5.84	-0.0989126	-	--	--	--	--	--	--	N
UM_87990	Plesiadapis_cookei	?	?	na	5.14	5.4601	-2.78642	2.67367	0.489675	-0.714013	100.4	8.96	17.3	-0.328968	9.87	16.77	1.67484	2.34	1.35	0.550046	2.2475	1.45	3.03333	1.01	4.48333	-0.280219	0.797269	Y
UM_94816	Plesiadapis_rex	?	?	na	3.77	2.951	-1.19458	1.75642	0.595194	-0.518868	102.7	5.87	9.25	-0.227384	5.57	12.25	1.64683	1.53	1.05	0.376478	1.3449	0.476667	2.68333	0.65	3.16	-0.140495	0.888208	Y
NMMP_39	Pondaungia	?	?	na	7.45	4.57485	0.713538	5.28839	1.15597	0.14494	93	25.38	34.51	-0.153644	26.27	23.57	1.52576	5.38	5.76	-0.0682491	-0.72404	3.89	-1.67	0.266667	2.22	-1.01242	1.42612	Y
DPC_15417	Proteopithecus_sylviae	?	?	na	3.69	2.6049	0.027074	2.63197	1.01039	0.0103398	95.1	8.13	8.25	-0.00732614	8.33	14.66	1.62519	2.2	2.03	0.0804216	-0.32608	1.75	0.21	0.27	1.96	-0.638087	1.28913	Y
MLP-91I-X-1119	Proteropithecia_neuquensis	?	?	na	6.59	4.03325	0.82084	4.85409	1.20352	0.185249	104.9	23.49	25.95	-0.0497984	25.33	24.92	1.59968	4.83	4.58	0.0531475	-0.41492	4.33	0	0.48	4.33	-0.693147	1.50639	Y
MEAN	Purgatorius_sp	?	?	na	1.398	1.12775	-0.444103	0.683647	0.605786	-0.50413	112.417	0.799033	1.44127	-0.294019	0.808333	4.40531	1.58917	0.958	0.654	0.382467	1.2454	0.373333	0.82	0.24	1.19333	-0.255402	0.912658	Y
Wa_20	Saxonella_sp	?	?	na	1.37	1.07035	-0.394833	0.675517	0.631118	-0.460263	113.3	1.0817	1.3299	-0.20657	0.95	4.82381	1.59921	1.01	0.82	0.208401	0.57593	0.2	1.05	0.16	1.19333	-0.14842	1.36258	Y
MEAN	Shoshonius_sp	?	?	na	1.94667	1.27642	0.547879	1.8243	1.42528	0.35293	98.2667	2.55667	2.71333	-0.0301783	2.57333	7.55333	1.54977	1.38	1.50667	-0.0922855	-1.1081	0.816667	0.293333	0.123333	1.11	-0.553939	1.56126	Y
MEAN	Smilodectes_gracilis	?	?	na	6.905	5.15155	1.17625	6.3278	1.22995	0.206273	108.75	30.245	30.4	-0.00374677	30.22	26.185	1.56088	5	5.635	-0.119791	-1.2406	3.555	0.39	0.44	3.945	-0.642385	1.60345	Y
MEAN	Steinius_sp	?	?	na	2.375	1.3748	0.490974	1.86577	1.35949	0.305703	97.875	2.6575	2.875	-0.0373948	2.72	7.2375	1.4812	1.46	1.59	-0.0893349	-1.4442	1.35	0.06	0.14	1.41	-0.667505	1.64264	Y
MEAN	Teilhardina_belgica	?	?	na	1.56333	0.9204	0.428302	1.3487	1.46661	0.382611	102.9	1.125	1.41	-0.1133	1.21	4.93	1.50574	1.09	1.045	0.0422218	-0.69944	0.734444	0.146667	0.0822222	0.881111	-0.606806	1.81643	Y
MEAN	Teilhardina_brandti	?	?	na	1.84	0.9343	0.445117	1.37942	1.47642	0.389619	101.95	1.28	1.415	-0.0303123	1.22	5.07	1.52392	1.05	1.17	-0.108214	-1.3184	0.63	0.46	0.12	1.09	-0.456147	1.51329	Y
MEAN	Tetonius_homunculus	?	?	na	1.93	1.55563	0.532292	2.08792	1.37353	0.315938	98.7667	1.9	2.21667	-0.0754476	1.69	5.57	1.45578	1.19	1.32333	-0.10549	-1.4546	1.34333	0.346667	0.166667	1.69	-0.593713	1.59279	Y
GU_800	Vastanomys	?	?	na	3.3	2.07535	0.210657	2.28601	1.1015	0.0966768	104.16	4.84	7.38	-0.210929	4.67	11.17	1.64265	2.32	2.19	0.0576656	0.41014	2.27	0.33	0.37	2.6	-0.627582	1.25662	Y
MEAN	Washakius_sp	?	?	na	1.98	1.3395	0.5993	1.9388	1.45037	0.370999	96.85	2.83	3.29	-0.0776816	2.975	8.07	1.54358	1.63	1.595	0.0219471	-0.31523	0.95	0.32	0.0966667	1.27	-0.557987	1.89568	Y
MEAN	Alouatta_caraya	A	5375	SJ1997	9.74833	6.84633	0.111694	6.54021	0.959849	-0.0480768	98	30.7517	66.7167	-0.386103	31.7133	27.8217	1.59815	6.33667	4.71833	0.291924	1.4381	6.97	-0.459444	1.51278	6.51056	-0.728944	0.821976	Y
MEAN	Aotus_azarae	A	1205	SJ1997	5.675	4.06775	0.218548	4.2863	1.05381	0.0523079	96.55	19.61	24.825	-0.117821	17.655	22.665	1.68493	4.41	3.37	0.26993	0.82345	3.825	-0.1	0.545	3.725	-0.706448	1.26048	Y
AMNH_94992	Aotus_infulatus	F	1240	SJ1997	4.84	3.27995	0.060095	3.34004	1.01832	0.0181561	99.2	10.67	17.66	-0.251933	11.04	18.09	1.6946	3.67	2.84	0.256388	1.3282	3.84333	-0.56	0.386667	3.28333	-0.774984	1.4459	Y
AMNH_239851	Aotus_nancymaae	M	794	SJ1997	5.17	3.238	0.160855	3.39886	1.04968	0.0484828	98.7	15.64	19.64	-0.113868	12.88	19.43	1.68898	4.01	3.22	0.21941	0.71376	3.66667	-0.136667	0.743333	3.53	-0.71232	0.864761	Y
MEAN	Aotus_trivirgatus	A	755.5	SJ1997	5.19	3.39712	0.163544	3.56067	1.04796	0.0468061	91.6	11.81	19.055	-0.24325	11.59	18.28	1.68226	3.69	2.915	0.234817	1.1625	3.46	-0.225	0.581667	3.235	-0.727208	1.03497	Y
MEAN	Arctocebus_calabarensis	M	312	SJ1997	2.835	2.35372	-0.896568	1.45716	0.618988	-0.479671	112.55	5.91	3.705	0.230196	5.45	11.345	1.58126	1.27	2.425	-0.647486	-3.3161	0.36	1.675	0.515	2.09	-0.155162	0.708499	Y
AMNH_259	Ateles_belzebuth	F	7850	SJ1997	12.9	8.3237	0.508495	7.81521	0.93891	-0.0630357	95.7	47.92	92.2	-0.327214	42.06	33.5	1.642	8.84	6.05	0.379229	1.6584	9.91333	-1.77	1.10667	8.14333	-0.796315	1.3027	Y
AMNH_188140R	Ateles_fusciceps	M	8890	SJ1997	12.9	9.1765	-2.34304	6.83346	0.74467	-0.294815	107.7	49.14	110.2	-0.403812	54.1	32.58	1.48828	7.49	6.76	0.102546	0.4091	9.46	-2	1.34	7.46	-0.818941	1.02374	Y
MEAN	Ateles_geoffroyi	A	7535	SJ1997	12.005	8.22058	-0.56562	7.65495	0.932907	-0.0708541	97.575	47.23	91.45	-0.318393	50.0575	34.5575	1.58975	7.3075	6.1425	0.178308	0.85032	8.95083	-1.83083	0.950833	7.12	-0.811614	1.32423	Y
MEAN	Avahi_laniger	A	1223.33	SJ1997	5.3075	4.00658	1.60542	5.612	1.40282	0.323307	120.725	23.1	20.22	0.0649132	23.88	21.56	1.48721	4.135	4.4525	-0.0751492	-1.7325	1.55333	3.01333	0.176667	4.56667	-0.29417	3.29787	Y
AMNH_260	Brachyteles_arachnoides	A*	8840	SJ1997	10.82	8.47995	-1.68715	6.7928	0.801043	-0.221841	105.7	--	--	-0.26	--	--	1.75	--	--	0.42	2.0885	7.6	-0.53	1.64	7.07	-0.729944	0.768017	Y
MEAN	Cacajao_calvus	A	3260	SJ1997	7.78667	5.77595	0.919877	4.85607	0.842999	-0.174351	98.7333	30.9233	40.43	-0.135185	29.0567	33.55	1.82666	5.62333	4.03667	0.333924	1.8472	5.94111	-0.764444	0.958889	5.17667	-0.763888	1.00387	Y
MEAN	Callicebus_donacophilus	A	963.667	SJ1997	5.21	3.46968	0.357206	3.82689	1.10293	0.0973872	98.35	11.575	17.85	-0.215316	11.4	18.48	1.69995	3.44	2.425	0.349642	1.4987	3.67222	-0.464444	0.5	3.20778	-0.76217	1.19085	Y
MEAN	Callicebus_moloch	A	998.667	SJ1997	5.33	3.69175	0.258591	3.95034	1.07364	0.0684385	96.4333	16.0833	19.97	-0.10997	16.9	20.6633	1.62128	4.05333	3.21333	0.233572	0.36622	3.81	-0.411111	0.571111	3.39889	-0.752435	1.13896	Y
MEAN	Callimico_goeldii	A	582	SJ1997	4.07714	2.61179	-0.0386791	2.57311	0.984218	-0.017957	90.1167	8.605	11.6167	-0.150209	8.85	16.5017	1.71199	3.38	2.6	0.261677	1.068	2.93444	-0.641111	0.522778	2.29333	-0.822511	0.788413	Y
MEAN	Callithrix_jacchus	A	321.5	SJ1997	3.2275	1.95714	-0.324106	1.40624	0.715793	-0.340174	89.225	4.2825	6.355	-0.203198	4.63	11.12	1.64873	2.1	1.5225	0.330003	1.1086	2.26833	-0.415833	0.764167	1.8525	-0.802403	0.19138	Y
MEAN	Callithrix_penicillata	F	307	SJ1997	3.235	1.87407	0.0251315	1.49941	0.799882	-0.223489	90.7	4.21	6.25	-0.197559	4.31	11.06	1.67287	2.01	1.54	0.266352	1.0636	2.15333	-0.546667	0.798333	1.60667	-0.850062	0.00493587	Y
MEAN	Callithrix_pygmaea	A	114	SJ1997	2.23167	1.26311	-0.285805	0.977303	0.7735	-0.258366	80.5	1.896	2.754	-0.188151	1.944	7.996	1.74496	1.302	1.014	0.258564	1.3745	1.42222	-0.102778	0.585	1.31944	-0.730353	0.112117	Y
MEAN	Cebus_apella	A	2896.67	SJ1997	7.625	4.96703	0.284193	5.25123	1.05772	0.0552444	90.5167	28.5067	37.1733	-0.132887	27.7367	29.865	1.74306	5.39	4.11833	0.269962	1.1797	4.99	-0.322222	0.636111	4.66778	-0.730007	1.30978	Y
AMNH_100640	Cheirogaleus_major	A*	362	TS2012	3.89	2.56175	0.773865	3.33561	1.30208	0.263966	117	7.47	8.93	-0.0892607	8.1	15.15	1.67207	2.44	2.44	0	-0.021704	0.44	1.85	0.41	2.29	-0.17575	1.027	Y
MEAN	Cheirogaleus_medius	A	161	TS2012	2.78667	1.79037	0.325792	2.11616	1.18271	0.166682	110.367	3.99333	4.14	-0.0180292	3.78333	9.70333	1.60745	1.84667	1.62667	0.125873	-0.26964	0.231111	1.44222	0.377778	1.67333	-0.128292	0.795064	Y
MEAN	Chiropotes_sp	A	2757.5	SJ1997	7.5175	5.13898	0.093093	4.53723	0.882107	-0.126592	90.6	28.26	40.295	-0.161183	28.22	31.865	1.78666	5.1	4.05	0.227789	1.455	5.02333	-0.3925	1.39833	4.63083	-0.732634	0.507031	Y
MEAN	Cynocephalidae	A	1150	Sea2003	4.192	4.04297	0.446155	2.41699	0.595497	-0.52158	108.067	7.89667	10.6	-0.154707	8.43	15.6633	1.68556	2.93667	1.99667	0.379208	1.2645	1.88533	1.24733	0.903333	3.13267	-0.457262	0.549049	Y
MEAN	Daubentonia_madagascariensis	A	2500.67	TS2012	6.36	4.96502	0.27559	5.24061	1.05488	0.0530461	111.333	26.8433	31.1867	-0.0783008	25.78	22.8267	1.50022	4.77667	5.01667	-0.0500891	-1.09	2.08778	2.12444	0.787778	4.21222	-0.402098	0.986662	Y
MEAN	Eulemur_albifrons	F	1896	TS2012	5.41	4.4763	0.637089	5.11339	1.14522	0.134719	112.9	28.775	23.58	0.100582	29.885	24.38	1.49573	4.71	4.915	-0.0423369	-1.7249	1.955	2.065	0.483333	4.02	-0.39516	1.44255	Y
MEAN	Eulemur_collaris	A	2150	TS2012	6.0025	4.3011	1.16321	5.46431	1.27563	0.241702	114.525	33.015	27.2225	0.0974988	32.7975	25.54	1.49524	4.485	5.1575	-0.140311	-1.9774	2.225	1.82333	0.454444	4.04833	-0.43594	1.50243	Y
MEAN	Eulemur_fulvus	A	1550	TS2012	6.43	4.66752	0.525755	5.19328	1.11225	0.10627	110.7	31.13	28.85	0.0374841	30.255	24.68	1.49934	4.99	5.25	-0.0507997	-1.5301	2.75333	1.86333	0.6	4.61667	-0.463437	1.34756	Y
MEAN	Eulemur_mongoz	A	1206.5	TS2012	5.76	4.19065	0.309266	4.49992	1.07897	0.0725754	115.6	23.925	22.6	0.0271936	23.205	22.845	1.55919	4.08	4.325	-0.0584694	-1.1991	2.685	1.54	0.71	4.225	-0.49193	1.09284	Y
MEAN	Euoticus_elegantulus	A	274	SJ1997	3.555	2.40923	0.30121	2.71044	1.1247	0.117457	103.8	10.45	7.48	0.166902	10.32	14.125	1.48173	2.495	3.1	-0.224336	-2.5427	1.07	1.32	0.385	2.39	-0.365159	1.13271	Y
AMNH_87064	Galago_moholi	A*	180	SJ1997	3.35	1.91915	0.153531	2.07268	1.08	0.0769606	108.6	8.15	6.01	0.152297	8.12	12.1	1.44604	2.38	2.73	-0.137201	-2.4271	2.14	0.18	0.21	2.32	-0.653582	1.70907	Y
MEAN	Galago_senegalensis	A	225.75	SJ1997	3.23	1.94045	0.13854	2.07899	1.07303	0.0694416	110.1	8.3525	6.355	0.134971	7.92	12.1775	1.46565	2.5275	2.93	-0.15059	-2.2725	1.9425	0.455	0.355	2.3975	-0.592503	1.24053	Y
MEAN	Galagoides_demidoff	A	61.5	SJ1997	2.14	1.38973	0.305509	1.69524	1.21968	0.197758	113.083	4.11167	3.06667	0.146026	4.14833	9.62333	1.55277	1.57	2.20333	-0.338851	-2.3996	0.98	0.43	0.183333	1.41	-0.517608	1.35746	Y
MEAN	Gorilla_gorilla	A	111060	SJ1997	27.12	21.6627	-0.711021	20.9517	0.958862	-0.0457331	82.8	335.84	620.614	-0.338925	362.8	89.89	1.55171	21.7	14.48	0.405448	1.2915	21.94	-6.008	2.98	15.932	-0.864505	1.0048	Y
MEAN	Hapalemur_griseus	A	838	TS2012	4.83333	3.29137	0.84398	4.13535	1.25525	0.22609	113	16.4367	13.94	0.0849035	15.7	18.1733	1.52532	3.14333	3.91333	-0.219391	-1.9464	2.11556	1.71556	0.446667	3.83111	-0.440106	1.45005	Y
MEAN	Homo_sapiens	A	58523	SJ1997	30.124	19.7022	1.15763	20.8598	1.07303	0.0635512	96.54	217.976	661.91	-0.555385	225.748	78.098	1.64763	23.386	12.61	0.609768	3.136	17.838	-5.836	2.334	12.002	-0.912233	0.988552	Y
MEAN	Hoolock_hoolock	A	6863.57	SJ1997	9.63857	6.52712	0.0825341	6.60966	1.01459	0.0126792	89.9571	44.8543	66.3571	-0.197735	47.8557	35.29	1.63134	6.87714	5.26857	0.254038	0.80005	6.75	-1.21857	0.495714	5.53143	-0.799337	1.7814	Y
MEAN	Hylobates_lar	A	5655	SJ1997	8.27375	6.1697	-0.241455	5.92824	0.95713	-0.0486409	99.24	41.248	62.3	-0.20453	42.55	35.036	1.67956	6.548	4.998	0.257835	1.0916	6.1081	-0.511905	0.765714	5.59619	-0.733444	1.37134	Y
MEAN	Indri_indri	A	6166.67	SJ1997	9.44667	6.99083	2.329	9.31984	1.33396	0.286931	112.8	85.48	60.08	0.176495	92.54	44.565	1.53467	8.54	8.54	0	-1.7575	2.71778	3.32222	0.654444	6.04	-0.371705	1.56304	Y
MEAN	Lagothrix_lagotricha	A	7072	SJ1997	10.052	6.1744	-1.01142	5.16298	0.845144	-0.17374	101.075	35.2775	60.92	-0.278793	35.51	28.585	1.57092	5.9025	5.0825	0.142027	0.49609	7.368	-0.870667	2.162	6.49733	-0.759232	0.437824	Y
MEAN	Lemur_catta	A	2240.67	TS2012	6.57333	4.43438	0.678121	5.1125	1.15287	0.142166	111.35	29.26	25.92	0.0606499	28.2	23.71	1.49645	4.25	5.58	-0.273865	-2.159	2.16833	3.13833	0.511667	5.30667	-0.343008	1.64703	Y
MEAN	Leontopithecus_rosalia	A	606.25	SJ1997	4.6075	2.44494	-0.423131	2.02181	0.826102	-0.191903	79.2	7.13	10.38	-0.187723	7.4375	14.2025	1.65057	3.045	1.9575	0.44129	1.3497	2.96	-0.2925	0.93	2.6675	-0.745137	0.360364	Y
MEAN	Lepilemur_leucopus	A	555	TS2012	4.37667	2.74791	0.730615	3.47852	1.26695	0.234914	113.783	11.3783	11.8817	-0.0224097	10.3617	15.185	1.55645	3.02	3.195	-0.057818	-1.0158	1.74056	1.23333	0.187222	2.97389	-0.449904	2.16089	Y
MEAN	Loris_tardigradus	A	266	SJ1997	2.7325	2.25464	-0.624533	1.6301	0.722672	-0.326115	108.75	4.33	3.8875	0.031092	4.1725	9.855	1.59236	1.6575	1.855	-0.102986	-1.1404	0.542222	1.51889	0.612222	2.04	-0.225507	0.52117	Y
MEAN	Macaca_fascicularis	A	4917.5	SJ1997	9.04	5.54782	-0.0660153	5.39975	0.972642	-0.0280631	81.7	37.0533	53.61	-0.183387	38.5	31.9633	1.6387	5.76667	5.10333	0.119349	0.45165	5.71583	-1.47583	0.5525	4.24	-0.85467	1.39132	Y
MEAN	Macaca_nemestrina	A	7675	SJ1997	10.365	6.44319	-0.096782	6.34641	0.986664	-0.0181782	83.775	56.6375	74.615	-0.140651	60.12	38.985	1.61953	5.73	5.6725	0.0112687	-0.079365	6.465	-0.7575	0.72	5.7075	-0.755487	1.3863	Y
MEAN	Microcebus_griseorufus	A	59.2	R2010	1.707	1.11902	0.306845	1.42587	1.27499	0.242137	103.12	1.646	1.931	-0.080241	1.677	6.092	1.54946	1.054	1.112	-0.0527591	-0.82373	0.240667	0.925333	0.152	1.166	-0.18315	1.4073	Y
MEAN	Mirza_coquereli	A	309	TS2012	3.175	2.0185	0.429914	2.44841	1.21301	0.193026	108.3	4.69	6.105	-0.131777	4.81	10.095	1.52669	2.105	1.92	0.0915676	-0.39331	1.43	0.825	0.295	2.255	-0.483837	1.34433	Y
MEAN	Nasalis_larvatus	A	20400	SJ1997	14.8775	9.88805	1.41076	11.2988	1.14323	0.13257	81.5	111.82	173.332	-0.219931	121.925	53.5075	1.57892	12.0575	7.3125	0.501124	1.2385	9.95917	-2.09917	0.7275	7.86	-0.848261	1.72638	Y
MEAN	Nycticebus_coucang	A	652.75	SJ1997	3.745	3.10551	-0.949413	2.1561	0.705268	-0.362105	111.767	10.0267	6.29	0.231807	9.82	15.3467	1.58717	2.28	2.81667	-0.209462	-2.1517	1.1075	1.61417	0.873333	2.695	-0.32881	0.435842	Y
MEAN	Otolemur_crassicaudatus	A	1142	SJ1997	4.792	3.68764	0.383807	4.07145	1.1117	0.103898	108.9	24.314	17.31	0.168421	25.586	23.69	1.54577	4.122	5.296	-0.246998	-2.2457	2.548	1.128	0.282	3.676	-0.526259	1.86778	Y
MEAN	Pan_troglodytes	A	45100	SJ1997	18.75	13.9887	-0.367074	13.6216	0.974741	-0.0269471	88.3	172.382	343.118	-0.348901	189.56	70.318	1.63135	13.465	9.875	0.319839	1.5269	14.7322	-0.696111	2.57111	14.0361	-0.72112	1.02238	Y
MEAN	Perodicticus_potto	A	1100	SJ1997	4.44	3.62077	-1.21381	2.40696	0.669794	-0.408948	112.2	10.965	10.57	0.0218649	10.5017	16.695	1.64045	2.74	2.455	0.109201	-0.30708	0.276667	2.77111	0.818333	3.05167	-0.0560656	0.63685	Y
MEAN	Phaner_furcifer	A	400	Sea2003	3.67333	2.77127	0.560408	3.33167	1.20362	0.184052	107.4	11.1033	11.9786	-0.0449373	11.1033	16.5993	1.60792	2.94333	2.84667	0.0441972	-0.42359	1.53333	1.01333	0.47	2.54667	-0.474023	1.00977	Y
MEAN	Pithecia_sp	A	1876.67	SJ1997	7.25	4.666	-0.506354	4.15965	0.904976	-0.11003	96.9	20.2067	32.85	-0.240322	20.2867	24.1933	1.68311	5.13	3.79333	0.30213	1.3393	4.72222	-0.505556	1.10778	4.21667	-0.754211	0.63675	Y
MEAN	Pongo_pygmaeus	F	35720	SJ1997	18.818	11.26	-4.71989	6.5401	0.580506	-0.549257	81.88	122.776	248.668	-0.354772	122.284	65.724	1.77762	7.37	5.918	0.228145	2.0985	16.9253	-3.98667	3.28933	12.9387	-0.840096	0.685552	Y
AMNH_106599	Presbytis_melalophos	M	6590	SJ1997	10.85	6.20605	1.06592	7.27197	1.17175	0.158502	87.7	62.71	76.82	-0.101472	54.48	38.66	1.65589	9.26	6.28	0.388334	0.94665	7.44	-3.48	0.43	3.96	-1.05737	1.52707	Y
MEAN	Prolemur_simus	A	2395	TS2012	6.9575	4.59841	1.01641	5.61482	1.22193	0.200086	107.95	29.0725	29.61	0.00204614	31.54	26.26	1.54333	4.615	4.875	-0.056048	-1.1956	2.325	1.8075	0.425	4.1325	-0.45668	1.78131	Y
AMNH_100633	Propithecus_diadema	F	6750	TS2012	10.93	7.3462	1.12601	8.47221	1.15328	0.142608	117.4	82.05	73.45	0.055362	82.34	42.5	1.54408	7.56	7.79	-0.0299697	-1.3399	3.13	4.73	0.74	7.86	-0.335199	1.66974	Y
MEAN	Propithecus_verreauxi	A	3225.71	TS2012	7.82571	5.15465	1.11829	6.27294	1.21793	0.195488	112.45	42.81	34.085	0.114442	38.28	28.9067	1.54223	5.355	5.39	-0.00632357	-1.4728	1.90857	2.82952	0.180476	4.7381	-0.337121	2.69003	Y
MEAN	Ptilocercus_lowii	A	43	Sea2003	1.45	1.0365	-0.0962183	0.940282	0.916132	-0.0956453	95.9667	1.11333	1.46	-0.139631	1.12333	6.06333	1.74532	0.813333	0.816667	-0.00398964	0.58772	0.118889	0.707778	0.197778	0.826667	-0.05336	0.742252	Y
MEAN	Saguinus_midas	A	545	SJ1997	4.25667	2.54337	-0.465785	2.07758	0.819963	-0.202338	87.0667	7.49	11.73	-0.219962	7.49	14.1667	1.64721	2.75	2.01667	0.301999	1.1062	3.07333	-0.632222	1.09556	2.44111	-0.818343	0.114452	Y
MEAN	Saguinus_mystax	A	510	SJ1997	3.555	2.0397	-0.315404	1.7243	0.846867	-0.168434	85.4	5.1	7.22	-0.175302	4.99	12.37	1.71353	2.305	1.575	0.380382	1.4811	2.525	-0.0966667	0.851667	2.42833	-0.713086	0.375068	Y
SBU_NSg06	Saguinus_oedipus	A*	411	SJ1997	3.86	2.32405	-0.287361	2.03669	0.876353	-0.131986	85.8	6.86	9.65	-0.170625	7.17	13.08	1.58613	2.58	2.05	0.22995	0.42649	3.03	-0.12	0.74	2.91	-0.713556	0.676111	Y
MEAN	Saimiri_boliviensis	A	811	SJ1997	4.295	3.20947	0.032987	3.24246	1.0101	0.00948702	91.8	12.0267	17.54	-0.184765	10.99	17.88	1.68447	3.36333	2.85	0.166553	0.79095	3.18833	-0.405	0.4375	2.78333	-0.761495	1.1704	Y
MEAN	Saimiri_sciureus	A	750	SJ1997	4.465	3.2422	-0.200877	3.04132	0.938083	-0.063929	96.7	13.14	15.48	-0.0808285	12.85	20.51	1.74473	3.38	2.68	0.231381	0.89528	3.38333	-0.416667	0.425	2.96667	-0.761001	1.28664	Y
MEAN	Symphalangus_syndactylus	A	11100	SJ1997	11.7633	6.95232	-0.688698	6.26362	0.911144	-0.0974001	93.8	63.6133	83.455	-0.169858	67.23	41.0867	1.61535	7.54	6.02333	0.216764	0.56101	6.36	0.55	0.79	6.91	-0.643332	1.55208	Y
MEAN	Tarsius_bancanus	M	128	SJ1997	3.3	1.68443	0.104118	1.78854	1.06191	0.0599256	93.55	4.555	4.89	-0.0358106	4.83	9.795	1.49466	2.465	2.53	-0.0259046	-1.2395	2.08167	-0.516667	0.281667	1.565	-0.845826	1.0266	Y
MEAN	Tarsius_spectrum	F	108	SJ1997	3.11	1.6911	0.0544765	1.74558	1.03221	0.0316974	91.15	4.065	4.64	-0.0660101	3.915	9.185	1.53449	2.1	1.82	0.143071	-0.48708	1.745	-0.213333	0.365	1.53167	-0.760867	0.741414	Y
MEAN	Tarsius_syrichta	A	127.75	SJ1997	3.005	1.69735	0.111695	1.80904	1.07108	0.0652582	98.1	4.075	4.9	-0.100975	4.73	10.485	1.5722	2.435	2.085	0.156676	-0.11352	1.96833	-0.491667	0.239167	1.47667	-0.847083	1.1824	Y
MEAN	Trachypithecus_cristata	A	6043.33	SJ1997	9.81	5.95517	0.765654	6.72082	1.13041	0.122016	87.7333	53.3567	69.0267	-0.128812	56.3367	35.8467	1.56401	8.87	6.14	0.367213	0.4736	5.65667	-1.49	0.586667	4.16667	-0.857543	1.26852	Y
AMNH_112977	Trachypithecus_obscurus	M	7900	SJ1997	10.46	6.0912	1.66178	7.75298	1.27282	0.241232	84.3	39.28	61.88	-0.227241	42.28	36.36	1.72131	7.29	4.99	0.379068	1.7177	6.27	-1.1	0.7	5.17	-0.794243	1.3064	Y
MEAN	Tupaia_sp	A	168.111	Sea2003	2.47222	1.42424	-0.394303	1.02994	0.723067	-0.326651	73.9333	2.65667	4.51667	-0.267687	2.54333	8.95	1.72763	1.31333	1.31667	-0.00237249	0.95796	2.19111	-0.815926	0.481481	1.37519	-0.954196	0.362178	Y
MEAN	Varecia_variegata	A	3449.5	TS2012	7.875	5.6889	0.691635	6.38054	1.12076	0.113718	111.35	41.5025	39.7625	0.021094	42.3275	28.3975	1.47536	5.1375	6.315	-0.206617	-1.9673	2.96333	2.80417	1.04833	5.7675	-0.41343	1.00991	Y
